# Supplementary material for: An exosome-derived lncRNA signature identified by machine learning associated with prognosis and biomarkers for immunotherapy in ovarian cancer
Source: Front Immunol. 2024 Feb 9;15:1228235. doi: 10.3389/fimmu.2024.1228235 (PMC10884316; doi:10.3389/fimmu.2024.1228235)
Supplement: Supplementary file 2 [file DataSheet_2.xlsx]

## Sheet: Supplementary Data 1
Supplementary Data 1.The 121 exosome-related genes were obtained from ExoBCD database
Gene symble	Gene Type	Gene Source	Cell Source	Ensemble	Chromosome/scaffold name	Gene start (bp)	Gene end (bp)	Strand	Gene description	Sequence
CDC42	mRNA	pubmed	4T1	ENSG00000070831	1	22052627	22092946	1	cell division cycle 42 [Source:HGNC Symbol;Acc:HGNC:1736]
CP	mRNA	pubmed	4T1	ENSG00000047457	3	149162410	149222055	-1	ceruloplasmin [Source:HGNC Symbol;Acc:HGNC:2295]
CD47	mRNA	pubmed	MDA-MB-231, MCF-12A	ENSG00000196776	3	108043094	108091862	-1	CD47 molecule [Source:HGNC Symbol;Acc:HGNC:1682]
EEF1A1	mRNA	pubmed	MDA-MB-436, MDA-MB-231	ENSG00000156508	6	73515750	73523797	-1	eukaryotic translation elongation factor 1 alpha 1 [Source:HGNC Symbol;Acc:HGNC:3189]
EPCAM	mRNA	pubmed	BT474	ENSG00000119888	2	47345158	47387601	1	epithelial cell adhesion molecule [Source:HGNC Symbol;Acc:HGNC:11529]
ERBB2	mRNA	pubmed	BT474	ENSG00000141736	17	39687914	39730426	1	erb-b2 receptor tyrosine kinase 2 [Source:HGNC Symbol;Acc:HGNC:3430]
FGFR2	mRNA	pubmed	4T1	ENSG00000066468	10	121478334	121598458	-1	fibroblast growth factor receptor 2 [Source:HGNC Symbol;Acc:HGNC:3689]
CHEK2	mRNA	GSE93070	1833	ENSG00000183765	22	28687743	28742422	-1	checkpoint kinase 2 [Source:HGNC Symbol;Acc:HGNC:16627]
BARD1	mRNA	GSE93070	1833	ENSG00000138376	2	214725646	214809711	-1	BRCA1 associated RING domain 1 [Source:HGNC Symbol;Acc:HGNC:952]
TSC2	mRNA	GSE93070	1833	ENSG00000103197	16	2047465	2089487	1	TSC complex subunit 2 [Source:HGNC Symbol;Acc:HGNC:12363]
CASP7	mRNA	GSE93070	1833	ENSG00000165806	10	113679162	113730907	1	caspase 7 [Source:HGNC Symbol;Acc:HGNC:1508]
SFN	mRNA	GSE93070	1833	ENSG00000175793	1	26863138	26864457	1	stratifin [Source:HGNC Symbol;Acc:HGNC:10773]
TYR	mRNA	GSE93070	1833	ENSG00000077498	11	89177452	89295759	1	tyrosinase [Source:HGNC Symbol;Acc:HGNC:12442]
CCKBR	mRNA	GSE93070	1833	ENSG00000110148	11	6259736	6272127	1	cholecystokinin B receptor [Source:HGNC Symbol;Acc:HGNC:1571]
CYP11A1	mRNA	GSE93070	1833	ENSG00000140459	15	74337759	74367740	-1	cytochrome P450 family 11 subfamily A member 1 [Source:HGNC Symbol;Acc:HGNC:2590]
GATA4	mRNA	GSE93070	1833	ENSG00000136574	8	11676959	11760002	1	GATA binding protein 4 [Source:HGNC Symbol;Acc:HGNC:4173]
ABCB11	mRNA	GSE93070	1833	ENSG00000073734	2	168922938	169031322	-1	ATP binding cassette subfamily B member 11 [Source:HGNC Symbol;Acc:HGNC:42]
IVL	mRNA	GSE93070	1833	ENSG00000163207	1	152908545	152911886	1	involucrin [Source:HGNC Symbol;Acc:HGNC:6187]
BID	mRNA	GSE93070	1833	ENSG00000015475	22	17734138	17774770	-1	BH3 interacting domain death agonist [Source:HGNC Symbol;Acc:HGNC:1050]
SDHA	mRNA	GSE93070	1833	ENSG00000073578	5	218241	257082	1	succinate dehydrogenase complex flavoprotein subunit A [Source:HGNC Symbol;Acc:HGNC:10680]
USF1	mRNA	GSE93070	1833	ENSG00000158773	1	161039251	161045977	-1	upstream transcription factor 1 [Source:HGNC Symbol;Acc:HGNC:12593]
RHO	mRNA	GSE93070	1833	ENSG00000163914	3	129528640	129535169	1	rhodopsin [Source:HGNC Symbol;Acc:HGNC:10012]
TAC1	mRNA	GSE93070	1833	ENSG00000006128	7	97731908	97740472	1	tachykinin precursor 1 [Source:HGNC Symbol;Acc:HGNC:11517]
HLA-DQA1	mRNA	GSE93070	1833	ENSG00000196735	6	32628179	32647062	1	major histocompatibility complex, class II, DQ alpha 1 [Source:HGNC Symbol;Acc:HGNC:4942]
RIPK1	mRNA	GSE93070	1833	ENSG00000137275	6	3063991	3115187	1	receptor interacting serine/threonine kinase 1 [Source:HGNC Symbol;Acc:HGNC:10019]
CUL4A	mRNA	GSE93070	1833	ENSG00000139842	13	113208193	113267108	1	cullin 4A [Source:HGNC Symbol;Acc:HGNC:2554]
ABCB5	mRNA	GSE93070	1833	ENSG00000004846	7	20615207	20777038	1	ATP binding cassette subfamily B member 5 [Source:HGNC Symbol;Acc:HGNC:46]
ADCYAP1	mRNA	GSE93070	1833	ENSG00000141433	18	904943	912172	1	adenylate cyclase activating polypeptide 1 [Source:HGNC Symbol;Acc:HGNC:241]
FZD5	mRNA	GSE93070	1833	ENSG00000163251	2	207762586	207769563	-1	frizzled class receptor 5 [Source:HGNC Symbol;Acc:HGNC:4043]
RANBP1	mRNA	GSE93070	1833	ENSG00000099901	22	20115938	20127357	1	RAN binding protein 1 [Source:HGNC Symbol;Acc:HGNC:9847]
CASC3	mRNA	GSE93070	1833	ENSG00000108349	17	40140318	40172171	1	CASC3 exon junction complex subunit [Source:HGNC Symbol;Acc:HGNC:17040]
GPBAR1	mRNA	GSE93070	1833	ENSG00000179921	2	218259496	218263859	1	G protein-coupled bile acid receptor 1 [Source:HGNC Symbol;Acc:HGNC:19680]
PSMC5	mRNA	GSE93070	1833	ENSG00000087191	17	63827152	63832026	1	proteasome 26S subunit, ATPase 5 [Source:HGNC Symbol;Acc:HGNC:9552]
POLR2K	mRNA	GSE93070	1833	ENSG00000147669	8	100150584	100154002	1	RNA polymerase II subunit K [Source:HGNC Symbol;Acc:HGNC:9198]
PLCB4	mRNA	GSE93070	1833	ENSG00000101333	20	9068763	9481242	1	phospholipase C beta 4 [Source:HGNC Symbol;Acc:HGNC:9059]
DOK1	mRNA	GSE93070	1833	ENSG00000115325	2	74549026	74557554	1	docking protein 1 [Source:HGNC Symbol;Acc:HGNC:2990]
SF3B4	mRNA	GSE93070	1833	ENSG00000143368	1	149923317	149928344	-1	splicing factor 3b subunit 4 [Source:HGNC Symbol;Acc:HGNC:10771]
GTF2I	mRNA	GSE93070	1833	ENSG00000263001	7	74657667	74760692	1	general transcription factor IIi [Source:HGNC Symbol;Acc:HGNC:4659]
NOC2L	mRNA	GSE93070	1833	ENSG00000188976	1	944204	959309	-1	NOC2 like nucleolar associated transcriptional repressor [Source:HGNC Symbol;Acc:HGNC:24517]
MEF2A	mRNA	GSE93070	1833	ENSG00000068305	15	99565417	99716466	1	myocyte enhancer factor 2A [Source:HGNC Symbol;Acc:HGNC:6993]
CYC1	mRNA	GSE93070	1833	ENSG00000179091	8	144095027	144097525	1	cytochrome c1 [Source:HGNC Symbol;Acc:HGNC:2579]
MRPL21	mRNA	GSE93070	1833	ENSG00000197345	11	68891276	68903835	-1	mitochondrial ribosomal protein L21 [Source:HGNC Symbol;Acc:HGNC:14479]
MRPL4	mRNA	GSE93070	1833	ENSG00000105364	19	10251901	10260045	1	mitochondrial ribosomal protein L4 [Source:HGNC Symbol;Acc:HGNC:14276]
BDKRB2	mRNA	GSE93070	1833	ENSG00000168398	14	96204679	96244166	1	bradykinin receptor B2 [Source:HGNC Symbol;Acc:HGNC:1030]
PIK3R5	mRNA	GSE93070	1833	ENSG00000141506	17	8878911	8965712	-1	phosphoinositide-3-kinase regulatory subunit 5 [Source:HGNC Symbol;Acc:HGNC:30035]
PRPF3	mRNA	GSE93070	1833	ENSG00000117360	1	150321476	150353195	1	pre-mRNA processing factor 3 [Source:HGNC Symbol;Acc:HGNC:17348]
PSMD2	mRNA	GSE93070	1833	ENSG00000175166	3	184298709	184309054	1	proteasome 26S subunit, non-ATPase 2 [Source:HGNC Symbol;Acc:HGNC:9559]
SNRPA1	mRNA	GSE93070	1833	ENSG00000131876	15	101281510	101295282	-1	small nuclear ribonucleoprotein polypeptide A' [Source:HGNC Symbol;Acc:HGNC:11152]
RPS10	mRNA	GSE93070	1833	ENSG00000124614	6	34417454	34426125	-1	ribosomal protein S10 [Source:HGNC Symbol;Acc:HGNC:10383]
ADRA1B	mRNA	GSE93070	1833	ENSG00000170214	5	159865080	159972544	1	adrenoceptor alpha 1B [Source:HGNC Symbol;Acc:HGNC:278]
TRIOBP	mRNA	GSE93070	1833	ENSG00000100106	22	37696988	37776556	1	TRIO and F-actin binding protein [Source:HGNC Symbol;Acc:HGNC:17009]
RPL26L1	mRNA	GSE93070	1833	ENSG00000037241	5	172958729	172969771	1	ribosomal protein L26 like 1 [Source:HGNC Symbol;Acc:HGNC:17050]
FAM162A	mRNA	GSE93070	1833	ENSG00000114023	3	122384176	122412334	1	family with sequence similarity 162 member A [Source:HGNC Symbol;Acc:HGNC:17865]
SF3A2	mRNA	GSE93070	1833	ENSG00000104897	19	2236504	2248679	1	splicing factor 3a subunit 2 [Source:HGNC Symbol;Acc:HGNC:10766]
HER2	mRNA	pubmed	MCF7, MDA-MB-231	ENSG00000141736	17	39687914	39730426	1	erb-b2 receptor tyrosine kinase 2 [Source:HGNC Symbol;Acc:HGNC:3430]
CD82	mRNA	pubmed		ENSG00000085117	11	44564427	44620358	1	CD82 molecule [Source:HGNC Symbol;Acc:HGNC:6210]
CD24	mRNA	pubmed		ENSG00000272398	6	106969831	106975627	-1	CD24 molecule [Source:HGNC Symbol;Acc:HGNC:1645]
Del-1	mRNA	pubmed		ENSG00000164176	5	83940554	84384793	-1	EGF like repeats and discoidin domains 3 [Source:HGNC Symbol;Acc:HGNC:3173]
Dicer	mRNA	pubmed	MCF7, 4T1, MDA-MB-231	ENSG00000100697	14	95086228	95158010	-1	dicer 1, ribonuclease III [Source:HGNC Symbol;Acc:HGNC:17098]
POSTN	mRNA	pubmed	MCF7, MDA-MB-231	ENSG00000133110	13	37562583	37598844	-1	periostin [Source:HGNC Symbol;Acc:HGNC:16953]
FGFR3	mRNA	pubmed	4T1	ENSG00000068078	4	1793293	1808872	1	fibroblast growth factor receptor 3 [Source:HGNC Symbol;Acc:HGNC:3690]
FIBP	mRNA	pubmed	4T1	ENSG00000172500	11	65883741	65888539	-1	FGF1 intracellular binding protein [Source:HGNC Symbol;Acc:HGNC:3705]
FRS2	mRNA	pubmed	4T1	ENSG00000166225	12	69470349	69579789	1	fibroblast growth factor receptor substrate 2 [Source:HGNC Symbol;Acc:HGNC:16971]
FTH1	mRNA	pubmed	MDA-MB-436, MDA-MB-231	ENSG00000167996	11	61959718	61967660	-1	ferritin heavy chain 1 [Source:HGNC Symbol;Acc:HGNC:3976]
FTL	mRNA	pubmed	MDA-MB-436, MDA-MB-231	ENSG00000087086	19	48965301	48966878	1	ferritin light chain [Source:HGNC Symbol;Acc:HGNC:3999]
GSTP1	mRNA	pubmed	MCF7	ENSG00000084207	11	67583595	67586656	1	glutathione S-transferase pi 1 [Source:HGNC Symbol;Acc:HGNC:4638]
HOXC6	mRNA	pubmed	MDA-MB-231, T47D	ENSG00000197757	12	53990624	54030823	1	homeobox C6 [Source:HGNC Symbol;Acc:HGNC:5128]
HTR7	mRNA	pubmed	MDA-MB-231, T47D	ENSG00000148680	10	90740823	90857698	-1	5-hydroxytryptamine receptor 7 [Source:HGNC Symbol;Acc:HGNC:5302]
IGF1R	mRNA	pubmed	4T1	ENSG00000140443	15	98648971	98964530	1	insulin like growth factor 1 receptor [Source:HGNC Symbol;Acc:HGNC:5465]
IL1RAP	mRNA	pubmed	4T1	ENSG00000196083	3	190514051	190659750	1	interleukin 1 receptor accessory protein [Source:HGNC Symbol;Acc:HGNC:5995]
ITGB1	mRNA	pubmed	4T1	ENSG00000150093	10	32900319	33005792	-1	integrin subunit beta 1 [Source:HGNC Symbol;Acc:HGNC:6153]
KISS1R	mRNA	pubmed	MDA-MB-231, T47D	ENSG00000116014	19	917287	921015	1	KISS1 receptor [Source:HGNC Symbol;Acc:HGNC:4510]
KRT14	mRNA	pubmed	4T1	ENSG00000186847	17	41582279	41586921	-1	keratin 14 [Source:HGNC Symbol;Acc:HGNC:6416]
LDHA	mRNA	pubmed	4T1	ENSG00000134333	11	18394388	18408425	1	lactate dehydrogenase A [Source:HGNC Symbol;Acc:HGNC:6535]
MTDH	mRNA	pubmed	4T1	ENSG00000147649	8	97644179	97728770	1	metadherin [Source:HGNC Symbol;Acc:HGNC:29608]
NANOG	mRNA	pubmed	MDA-MB-231, T47D	ENSG00000111704	12	7787794	7799141	1	Nanog homeobox [Source:HGNC Symbol;Acc:HGNC:20857]
NEUROD1	mRNA	pubmed	MDA-MB-231, T47D	ENSG00000162992	2	181673088	181680876	-1	neuronal differentiation 1 [Source:HGNC Symbol;Acc:HGNC:7762]
Plau	mRNA	pubmed	4T1	ENSG00000122861	10	73909177	73917497	1	plasminogen activator, urokinase [Source:HGNC Symbol;Acc:HGNC:9052]
RAB13	mRNA	pubmed	MDA-MB-436, MDA-MB-231	ENSG00000143545	1	153981617	153986358	-1	RAB13, member RAS oncogene family [Source:HGNC Symbol;Acc:HGNC:9762]
RPL28	mRNA	pubmed	MDA-MB-436, MDA-MB-231	ENSG00000108107	19	55385345	55403250	1	ribosomal protein L28 [Source:HGNC Symbol;Acc:HGNC:10330]
S1PR2	mRNA	pubmed	MDA-MB-231	ENSG00000267534	19	10221433	10231331	-1	sphingosine-1-phosphate receptor 2 [Source:HGNC Symbol;Acc:HGNC:3169]
TGFBR1	mRNA	pubmed	4T1	ENSG00000106799	9	99104038	99154192	1	transforming growth factor beta receptor 1 [Source:HGNC Symbol;Acc:HGNC:11772]
TRPC5	mRNA	pubmed		ENSG00000072315	X	111774315	112082776	-1	transient receptor potential cation channel subfamily C member 5 [Source:HGNC Symbol;Acc:HGNC:12337]
TSG101	mRNA	pubmed	BT474	ENSG00000074319	11	18468336	18527232	-1	tumor susceptibility 101 [Source:HGNC Symbol;Acc:HGNC:15971]
UCHL1	mRNA	pubmed	MCF7	ENSG00000154277	4	41256413	41268455	1	ubiquitin C-terminal hydrolase L1 [Source:HGNC Symbol;Acc:HGNC:12513]
ADAM10	mRNA	pubmed		ENSG00000137845	15	58588809	58749791	-1	ADAM metallopeptidase domain 10 [Source:HGNC Symbol;Acc:HGNC:188]
CYP19A1	mRNA	GSE93070	1833	ENSG00000137869	15	51208057	51338610	-1	cytochrome P450 family 19 subfamily A member 1 [Source:HGNC Symbol;Acc:HGNC:2594]
CTSB	mRNA	GSE93070	1833	ENSG00000164733	8	11842524	11869448	-1	cathepsin B [Source:HGNC Symbol;Acc:HGNC:2527]
ELK1	mRNA	GSE93070	1833	ENSG00000126767	X	47635521	47650604	-1	ELK1, ETS transcription factor [Source:HGNC Symbol;Acc:HGNC:3321]
PIGR	mRNA	GSE93070	1833	ENSG00000162896	1	206928518	206946466	-1	polymeric immunoglobulin receptor [Source:HGNC Symbol;Acc:HGNC:8968]
FGF9	mRNA	GSE93070	1833	ENSG00000102678	13	21671383	21704498	1	fibroblast growth factor 9 [Source:HGNC Symbol;Acc:HGNC:3687]
DUSP1	mRNA	GSE93070	1833	ENSG00000120129	5	172768090	172771195	-1	dual specificity phosphatase 1 [Source:HGNC Symbol;Acc:HGNC:3064]
MRPS30	mRNA	GSE93070	1833	ENSG00000112996	5	44808925	44820428	1	mitochondrial ribosomal protein S30 [Source:HGNC Symbol;Acc:HGNC:8769]
DMRT1	mRNA	GSE93070	1833	ENSG00000137090	9	841690	969090	1	doublesex and mab-3 related transcription factor 1 [Source:HGNC Symbol;Acc:HGNC:2934]
CXCL13	mRNA	GSE93070	1833	ENSG00000156234	4	77511753	77611834	1	C-X-C motif chemokine ligand 13 [Source:HGNC Symbol;Acc:HGNC:10639]
BLZF1	mRNA	GSE93070	1833	ENSG00000117475	1	169367970	169396540	1	basic leucine zipper nuclear factor 1 [Source:HGNC Symbol;Acc:HGNC:1065]
ANAPC1	mRNA	GSE93070	1833	ENSG00000153107	2	111611639	111884690	-1	anaphase promoting complex subunit 1 [Source:HGNC Symbol;Acc:HGNC:19988]
ALDH9A1	mRNA	GSE93070	1833	ENSG00000143149	1	165662216	165698863	-1	aldehyde dehydrogenase 9 family member A1 [Source:HGNC Symbol;Acc:HGNC:412]
ENPP1	mRNA	GSE93070	1833	ENSG00000197594	6	131808016	131895155	1	ectonucleotide pyrophosphatase/phosphodiesterase 1 [Source:HGNC Symbol;Acc:HGNC:3356]
CDC23	mRNA	GSE93070	1833	ENSG00000094880	5	138187648	138213343	-1	cell division cycle 23 [Source:HGNC Symbol;Acc:HGNC:1724]
ARF6	mRNA	GSE93070	1833	ENSG00000165527	14	49893092	49897054	1	ADP ribosylation factor 6 [Source:HGNC Symbol;Acc:HGNC:659]
HDC	mRNA	GSE93070	1833	ENSG00000140287	15	50241947	50266026	-1	histidine decarboxylase [Source:HGNC Symbol;Acc:HGNC:4855]
CSTB	mRNA	GSE93070	1833	ENSG00000160213	21	43772511	43776445	-1	cystatin B [Source:HGNC Symbol;Acc:HGNC:2482]
POU4F1	mRNA	GSE93070	1833	ENSG00000152192	13	78598362	78603560	-1	POU class 4 homeobox 1 [Source:HGNC Symbol;Acc:HGNC:9218]
TLR5	mRNA	GSE93070	1833	ENSG00000187554	1	223109406	223143282	-1	toll like receptor 5 [Source:HGNC Symbol;Acc:HGNC:11851]
ABCC9	mRNA	GSE93070	1833	ENSG00000069431	12	21797401	21942529	-1	ATP binding cassette subfamily C member 9 [Source:HGNC Symbol;Acc:HGNC:60]
RBM10	mRNA	GSE93070	1833	ENSG00000182872	X	47144869	47186813	1	RNA binding motif protein 10 [Source:HGNC Symbol;Acc:HGNC:9896]
DTX3L	mRNA	GSE93070	1833	ENSG00000163840	3	122564238	122575203	1	deltex E3 ubiquitin ligase 3L [Source:HGNC Symbol;Acc:HGNC:30323]
ADH1A	mRNA	GSE93070	1833	ENSG00000187758	4	99276367	99291028	-1	alcohol dehydrogenase 1A (class I), alpha polypeptide [Source:HGNC Symbol;Acc:HGNC:249]
HEXA	mRNA	GSE93070	1833	ENSG00000213614	15	72340919	72376476	-1	hexosaminidase subunit alpha [Source:HGNC Symbol;Acc:HGNC:4878]
MRPL15	mRNA	GSE93070	1833	ENSG00000137547	8	54135210	54147901	1	mitochondrial ribosomal protein L15 [Source:HGNC Symbol;Acc:HGNC:14054]
ITGB7	mRNA	GSE93070	1833	ENSG00000139626	12	53191318	53207307	-1	integrin subunit beta 7 [Source:HGNC Symbol;Acc:HGNC:6162]
DCT	mRNA	GSE93070	1833	ENSG00000080166	13	94436808	94479682	-1	dopachrome tautomerase [Source:HGNC Symbol;Acc:HGNC:2709]
HRNR	mRNA	GSE93070	1833	ENSG00000197915	1	152212082	152224193	-1	hornerin [Source:HGNC Symbol;Acc:HGNC:20846]
CACNB2	mRNA	GSE93070	1833	ENSG00000165995	10	18140677	18543557	1	calcium voltage-gated channel auxiliary subunit beta 2 [Source:HGNC Symbol;Acc:HGNC:1402]
AP2S1	mRNA	GSE93070	1833	ENSG00000042753	19	46838136	46850992	-1	adaptor related protein complex 2 sigma 1 subunit [Source:HGNC Symbol;Acc:HGNC:565]
DOK7	mRNA	GSE93070	1833	ENSG00000175920	4	3463311	3501473	1	docking protein 7 [Source:HGNC Symbol;Acc:HGNC:26594]
PKN2	mRNA	GSE93070	1833	ENSG00000065243	1	88684222	88836255	1	protein kinase N2 [Source:HGNC Symbol;Acc:HGNC:9406]
TPP2	mRNA	GSE93070	1833	ENSG00000134900	13	102597003	102679958	1	tripeptidyl peptidase 2 [Source:HGNC Symbol;Acc:HGNC:12016]
ABCB1	mRNA	pubmed	MCF7	ENSG00000085563	7	87503633	87713323	-1	ATP binding cassette subfamily B member 1 [Source:HGNC Symbol;Acc:HGNC:40]
BIRC5	mRNA	pubmed		ENSG00000089685	17	78214186	78225636	1	baculoviral IAP repeat containing 5 [Source:HGNC Symbol;Acc:HGNC:593]

## Sheet: Supplementary Data 2
Supplementary Data 3.Information summary of exosome-associated lncRNA(p< 0.05 and |Cor|> 0.4)
LncRNA	lncRNA	cor	P
SFN	CDK6.AS1	-0.469185	0
FTH1	AC025162.2	-0.456306	0
FTH1	AC012306.3	-0.455006	0
FTH1	AC023355.1	-0.452213	0
FTH1	RPP38.DT	-0.450265	0
AP2S1	CCDC18.AS1	-0.448261	0
SFN	AC108025.1	-0.444865	0
AP2S1	AL355388.1	-0.443862	0
FTH1	AL161729.4	-0.440191	0
CD82	AL359504.1	-0.435993	0
FTH1	AC019069.1	-0.435264	0
FTH1	SNHG11	-0.433702	0
AP2S1	AC093827.4	-0.433323	0
FTH1	AC093424.1	-0.432399	0
AP2S1	AP002840.2	-0.429499	0
FTH1	WDR11.AS1	-0.429273	0
SFN	AC010729.1	-0.42912	0
SFN	CCND2.AS1	-0.428487	0
FTH1	HSD52	-0.428064	0
AP2S1	TMEM9B.AS1	-0.427718	0
FTH1	H1.10.AS1	-0.42542	0
PIK3R5	AC010894.1	-0.423493	0
FTH1	AC027348.1	-0.422181	0
SFN	CD81.AS1	-0.42104	0
FZD5	LINC01133	-0.420575	0
FTH1	SCGB1B2P	-0.417291	0
FTL	AP000866.1	-0.417031	0
FTH1	GIHCG	-0.416302	0
FTH1	AC107308.1	-0.416008	0
FTL	AC096637.2	-0.415493	0
FTH1	TRAF3IP2.AS1	-0.415374	0
CD82	UBE2E1.AS1	-0.412995	0
FTH1	AC023510.2	-0.412755	0
FTH1	AC092053.4	-0.412657	0
FTL	CCDC13.AS1	-0.410366	0
SFN	AC010729.2	-0.410311	0
MEF2A	SNHG9	-0.410262	0
CYC1	AC006111.2	-0.410192	0
FTL	SGMS1.AS1	-0.40962	0
PIK3R5	SNHG19	-0.409551	0
SFN	LINC01248	-0.408073	0
CD82	AL133390.1	-0.407977	0
FTH1	AL031686.1	-0.407787	0
FTH1	AC021037.1	-0.407621	0
AP2S1	LINC00921	-0.407553	0
PIK3R5	AP002360.1	-0.406353	0
FTH1	AC079145.1	-0.405907	0
RPL26L1	AL121895.1	-0.405494	0
CD82	ZSCAN16.AS1	-0.403893	0
RPL28	AC079921.2	-0.402842	0
AP2S1	LINC00894	-0.402669	0
AP2S1	SH3BP5.AS1	-0.401555	0
PIK3R5	AC026979.2	-0.401409	0
FTH1	AL645608.6	-0.400312	0
ANAPC1	CENATAC.DT	0.400016	0
CACNB2	AC117503.5	0.400019	0
RIPK1	AL031123.2	0.40004	0
CACNB2	AP001350.1	0.400071	0
ANAPC1	Z92544.1	0.400087	0
ANAPC1	AL031320.2	0.400117	0
ANAPC1	AL117209.1	0.400127	0
CTSB	AL590764.1	0.400128	0
ANAPC1	AC025370.2	0.400134	0
ANAPC1	PDXDC2P.NPIPB14P	0.400149	0
ANAPC1	AC004908.1	0.400191	0
ANAPC1	AC079776.5	0.400198	0
MRPL15	YTHDF3.AS1	0.400276	0
ANAPC1	LINC01409	0.400296	0
ADAM10	FLNB.AS1	0.400315	0
ADAM10	AC093110.1	0.400327	0
CACNB2	AC135178.6	0.400335	0
FZD5	AP001626.1	0.400337	0
ANAPC1	AC073476.2	0.400363	0
ADAM10	AL122035.1	0.400373	0
CCKBR	AL034550.3	0.400489	0
ANAPC1	AL035252.5	0.400496	0
CASC3	AC012146.2	0.400516	0
CACNB2	AL159169.2	0.400548	0
PRPF3	AL603839.2	0.400592	0
RHO	AC090115.1	0.400634	0
RHO	KLHL30.AS1	0.400651	0
ANAPC1	C5orf66	0.400653	0
TSC2	ELOA.AS1	0.400657	0
CACNB2	AC104662.1	0.400668	0
IGF1R	PARP11.AS1	0.400675	0
RHO	AL024497.2	0.400676	0
CYP19A1	AC006116.8	0.400691	0
CACNB2	LINC02603	0.40072	0
MTDH	AC090198.1	0.400723	0
DTX3L	AC110995.1	0.40074	0
ADAM10	AC087071.2	0.400762	0
UCHL1	NOP14.AS1	0.40079	0
CACNB2	CACTIN.AS1	0.400839	0
CACNB2	FAM87B	0.400842	0
ANAPC1	AC078785.1	0.400873	0
MEF2A	GASAL1	0.400889	0
DTX3L	LINC02068	0.400909	0
DTX3L	AL731567.1	0.40092	0
CACNB2	DLGAP1.AS2	0.400954	0
CACNB2	AC138932.4	0.40097	0
ANAPC1	AL157827.2	0.400974	0
SNRPA1	CRTC3.AS1	0.401004	0
CACNB2	AC120349.1	0.401049	0
ANAPC1	AL512625.2	0.401056	0
CACNB2	AC016026.2	0.401062	0
CACNB2	AC087301.1	0.40108	0
PIK3R5	AOAH.IT1	0.401109	0
RHO	AC090260.1	0.401136	0
CACNB2	LINC02519	0.401136	0
CASC3	AC006064.3	0.401194	0
DTX3L	AC124319.1	0.401248	0
CASC3	AL442067.3	0.401258	0
CCKBR	AL354892.2	0.40127	0
FZD5	AC026356.1	0.401319	0
FGFR2	LINC00857	0.401323	0
FRS2	AC004803.1	0.401367	0
CYP19A1	AC011346.1	0.401386	0
CACNB2	AL121652.1	0.401398	0
CACNB2	AC011595.1	0.40141	0
CACNB2	FAR1.IT1	0.401444	0
MEF2A	AC105020.6	0.40145	0
ALDH9A1	AC009163.7	0.401455	0
RHO	LINC00412	0.401508	0
CACNB2	AL162253.1	0.40157	0
ANAPC1	AC007128.1	0.401573	0
PLAU	FNDC1.IT1	0.401584	0
PIK3R5	MGC16275	0.401601	0
PIK3R5	AC215522.2	0.401603	0
ANAPC1	AL031768.2	0.401671	0
PIK3R5	LINC01147	0.401679	0
CACNB2	AC008537.2	0.40168	0
CACNB2	BMP7.AS1	0.401695	0
CYP19A1	LINC02444	0.401706	0
RHO	AL450313.1	0.401735	0
ADAM10	AL031670.1	0.401738	0
DUSP1	LINC00601	0.401775	0
CACNB2	AC004000.1	0.401781	0
RPL26L1	AC008443.4	0.401787	0
BIRC5	TYMSOS	0.401817	0
ANAPC1	AL139407.1	0.401821	0
PRPF3	AC005052.2	0.401833	0
CACNB2	AP001893.3	0.401847	0
MEF2A	GK.AS1	0.401847	0
ANAPC1	HCG15	0.401866	0
ANAPC1	AC112907.3	0.40187	0
CACNB2	AC005089.1	0.401889	0
PIK3R5	AC008957.1	0.401891	0
ITGB7	LINC02481	0.401922	0
PRPF3	CIRBP.AS1	0.401951	0
PRPF3	RGS5	0.401961	0
RHO	AC007787.1	0.401964	0
TPP2	AC009163.4	0.402018	0
RPS10	SUGT1.DT	0.40202	0
CASC3	LINC00663	0.402053	0
IVL	AL008733.1	0.402062	0
ANAPC1	AL138921.1	0.402071	0
ADAM10	AC138956.1	0.402097	0
CACNB2	PRKCE.AS1	0.402118	0
CACNB2	Z82215.1	0.402138	0
TSC2	AC083805.2	0.402143	0
GTF2I	AC000123.1	0.402149	0
CACNB2	ACTA2.AS1	0.402152	0
CASC3	RPL34.DT	0.402165	0
CXCL13	AC034238.1	0.402268	0
GTF2I	AC121757.1	0.402271	0
IL1RAP	AL035409.2	0.40228	0
PRPF3	CTBP1.DT	0.402313	0
PRPF3	AC011509.2	0.40234	0
CACNB2	AC004263.1	0.402397	0
GATA4	AC010735.2	0.402399	0
CACNB2	GSTCD.AS1	0.402413	0
CASC3	AC073270.2	0.402434	0
ALDH9A1	LINC02693	0.402481	0
GTF2I	AC010997.4	0.402489	0
RHO	THSD4.AS1	0.402517	0
DCT	AC010735.1	0.402548	0
ANAPC1	AC079921.1	0.40256	0
ADH1A	AC083806.2	0.402572	0
PRPF3	AC244197.2	0.402591	0
BARD1	AC092844.1	0.402617	0
NEUROD1	AL358053.1	0.402722	0
CASC3	AL592295.4	0.402725	0
IVL	LINC02563	0.402732	0
ANAPC1	AC012254.3	0.402753	0
CACNB2	AC009032.1	0.402754	0
CACNB2	AP001992.2	0.402815	0
HTR7	PRR34	0.402823	0
RBM10	AC003005.2	0.402877	0
CACNB2	AL442128.2	0.402956	0
HLA.DQA1	AC099063.4	0.402967	0
CACNB2	AFDN.DT	0.402985	0
TRIOBP	PIK3IP1.DT	0.403019	0
CACNB2	ZNF213.AS1	0.403031	0
CACNB2	NAMA	0.403065	0
ADH1A	AC060814.3	0.40308	0
CACNB2	AC104984.5	0.403086	0
ALDH9A1	LINC00630	0.403104	0
MEF2A	LINC02878	0.403114	0
CACNB2	HS1BP3.IT1	0.403117	0
ENPP1	SH3RF3.AS1	0.403161	0
CACNB2	AC022272.1	0.403176	0
RHO	LINC01361	0.403224	0
CACNB2	LINC01828	0.40324	0
ANAPC1	AL357874.2	0.403326	0
PRPF3	AC132872.5	0.403333	0
TSC2	AL035653.1	0.403369	0
CACNB2	AC079193.2	0.403389	0
CACNB2	AC097103.1	0.403422	0
CACNB2	AC092574.1	0.403488	0
TRIOBP	AL022326.1	0.40358	0
CACNB2	AC114730.2	0.403624	0
ANAPC1	AC137894.1	0.403639	0
CACNB2	AC011120.1	0.403647	0
CACNB2	AC007036.2	0.403669	0
MEF2A	AC103740.1	0.403675	0
RANBP1	LINC01311	0.403676	0
RHO	AC106795.5	0.4037	0
ANAPC1	AC092329.4	0.403715	0
PLCB4	AC138904.1	0.403719	0
PIK3R5	LINC02785	0.403727	0
DTX3L	AC010251.1	0.403758	0
ITGB7	TFAP2E.AS1	0.403766	0
TPP2	LINC02334	0.40386	0
TGFBR1	LINC01686	0.403893	0
CD24	AC010889.2	0.403906	0
PRPF3	C9orf163	0.403935	0
ANAPC1	AL021878.4	0.403959	0
IGF1R	FZD10.AS1	0.403973	0
CACNB2	AC068491.2	0.403988	0
ADH1A	AC091074.3	0.403997	0
CXCL13	AC004921.1	0.404042	0
CACNB2	AL512444.1	0.404046	0
CACNB2	PP7080	0.40406	0
SDHA	AC012640.1	0.404068	0
DCT	AC097359.3	0.404087	0
MEF2A	AL122035.2	0.404129	0
RHO	AC019294.2	0.404236	0
MRPL21	AP002748.4	0.404278	0
TSC2	AC034102.8	0.404309	0
TSC2	AC009119.2	0.404316	0
CASC3	AC046134.2	0.404322	0
PSMC5	AC005332.5	0.404323	0
CACNB2	AC008079.1	0.404365	0
RHO	BX322557.1	0.404388	0
TSC2	AL157823.2	0.404392	0
CACNB2	AC079035.1	0.404406	0
ANAPC1	AC012442.1	0.404409	0
CACNB2	AC130462.2	0.404416	0
CACNB2	AL512656.1	0.404437	0
RHO	AC069234.4	0.404493	0
ANAPC1	AC084824.3	0.404525	0
CACNB2	AC124045.1	0.404566	0
CACNB2	AC000065.2	0.404578	0
FRS2	AC078860.2	0.404627	0
TSC2	LMNTD2.AS1	0.404698	0
CACNB2	AL078459.1	0.404706	0
RHO	AC024603.1	0.404724	0
ANAPC1	BACE1.AS	0.404747	0
TSC2	AC092119.2	0.404805	0
CACNB2	AC021739.3	0.404809	0
CACNB2	AC079174.2	0.404819	0
GTF2I	AC115989.1	0.404821	0
CACNB2	AC024588.1	0.404892	0
TRIOBP	AC004832.5	0.404926	0
CACNB2	AC068189.2	0.404928	0
CASC3	EIPR1.IT1	0.404934	0
NEUROD1	AC147651.1	0.404967	0
RPS10	ARF4.AS1	0.405015	0
CACNB2	LINC02204	0.405075	0
CACNB2	AIRN	0.405091	0
MEF2A	AF111167.2	0.405107	0
CACNB2	AL049838.1	0.405121	0
TPP2	AL137782.1	0.405137	0
ENPP1	LINC01894	0.405149	0
ITGB7	AP006621.4	0.405149	0
RBM10	AP001625.2	0.405153	0
ANAPC1	AC006008.1	0.405155	0
ANAPC1	AL161457.2	0.405161	0
PIK3R5	AC007877.1	0.405199	0
RHO	AC002056.2	0.405207	0
RHO	LINC02421	0.405207	0
POSTN	AC026355.3	0.405212	0
CYP19A1	AC023034.1	0.405258	0
ADAM10	LINC02035	0.405314	0
CASC3	AC006449.5	0.405346	0
PRPF3	AC097376.3	0.405348	0
ANAPC1	TRAM2.AS1	0.405363	0
ENPP1	MAP3K4.AS1	0.405376	0
CASC3	AC090587.1	0.405382	0
CACNB2	AC092809.4	0.405387	0
CACNB2	AC010531.5	0.405396	0
CUL4A	AC090425.3	0.405412	0
RHO	AL137067.3	0.405437	0
POSTN	AP001471.1	0.405459	0
TSC2	AC109449.1	0.405495	0
FZD5	AC007996.1	0.405498	0
CACNB2	AC007849.1	0.405557	0
GTF2I	AC002091.2	0.40556	0
CACNB2	AC011379.1	0.405571	0
ANAPC1	HM13.IT1	0.405616	0
DTX3L	ETV7.AS1	0.405616	0
CACNB2	LINC00607	0.405683	0
PLAU	VCAN.AS1	0.405729	0
ENPP1	MSC.AS1	0.40573	0
CACNB2	AC127540.1	0.40576	0
RHO	AC020659.2	0.405778	0
CACNB2	AC008543.5	0.405798	0
MRPL4	ZNF433.AS1	0.405818	0
CACNB2	AC009127.1	0.405869	0
RHO	AC066613.2	0.405879	0
CACNB2	AC013267.1	0.405887	0
RANBP1	AP000553.1	0.405893	0
PRPF3	NFE2L1.DT	0.405893	0
RHO	AC017028.2	0.405895	0
PRPF3	STAM.AS1	0.405907	0
CACNB2	ETV5.AS1	0.405918	0
CUL4A	AC107294.2	0.405952	0
CACNB2	RC3H1.IT1	0.405967	0
CACNB2	AC112484.1	0.405983	0
GTF2I	AC073343.2	0.40599	0
ANAPC1	CAPN10.DT	0.406005	0
CACNB2	LINC01176	0.406045	0
ANAPC1	AC008764.8	0.406063	0
CACNB2	C21orf62.AS1	0.406094	0
CACNB2	AC006159.1	0.406095	0
CACNB2	AC105114.2	0.406122	0
TGFBR1	AL136169.1	0.406171	0
CACNB2	AC010285.1	0.4062	0
CACNB2	AL513217.1	0.406213	0
ANAPC1	MEIS1.AS3	0.406225	0
ADAM10	AC008764.2	0.406253	0
CACNB2	AC002458.1	0.406282	0
MEF2A	RPS6KA2.IT1	0.406304	0
IGF1R	AL138824.1	0.406341	0
CACNB2	AC005332.2	0.406348	0
CXCL13	AC133644.1	0.406354	0
CACNB2	MADD.AS1	0.406397	0
ANAPC1	AC006160.1	0.406403	0
GATA4	LINC01262	0.406404	0
FRS2	LINC02408	0.406415	0
CACNB2	AL035416.1	0.406421	0
ENPP1	AC011462.5	0.406446	0
ANAPC1	AL137847.2	0.40647	0
CACNB2	AL121759.1	0.406492	0
CASC3	AC009113.1	0.40653	0
ITGB7	AC135782.3	0.406553	0
CACNB2	AC022898.1	0.406554	0
CACNB2	AC107294.3	0.406557	0
ANAPC1	AL136988.2	0.406558	0
GTF2I	AC007365.1	0.406588	0
CACNB2	AL844170.1	0.406617	0
ENPP1	HAND2.AS1	0.406624	0
PIK3R5	AC010247.1	0.406695	0
RIPK1	LINC01011	0.406721	0
FRS2	AC106798.1	0.406737	0
GATA4	AC120498.8	0.406739	0
ANAPC1	AL512770.1	0.406751	0
ANAPC1	AC113382.1	0.406754	0
TPP2	MFF.DT	0.406843	0
CP	AC093001.2	0.406894	0
CACNB2	MRGPRF.AS1	0.406925	0
CACNB2	SPART.AS1	0.406941	0
BDKRB2	AC069360.1	0.406974	0
CACNB2	AC008992.1	0.406983	0
ANAPC1	AC009120.3	0.407019	0
DTX3L	HLA.DQB1.AS1	0.40702	0
CACNB2	PRMT5.AS1	0.407071	0
POSTN	AC009951.6	0.407081	0
RIPK1	AL365272.1	0.407091	0
RHO	AL162231.4	0.407149	0
ANAPC1	AC010463.3	0.407179	0
CACNB2	AL021707.7	0.407189	0
CACNB2	AC022960.1	0.407214	0
RHO	AP000867.5	0.407224	0
GTF2I	AL139300.2	0.407242	0
PRPF3	AC232271.1	0.407266	0
PRPF3	AC021683.6	0.407296	0
ADH1A	AC010247.2	0.407296	0
PLAU	AC106801.1	0.407327	0
ANAPC1	AL160006.1	0.40735	0
TLR5	AC007681.1	0.407371	0
CACNB2	AC027228.1	0.407419	0
PLCB4	AC011455.8	0.407427	0
CACNB2	AP001020.2	0.407444	0
PLAU	AC004264.1	0.407476	0
CACNB2	AC005225.1	0.407479	0
MEF2A	AC138028.4	0.407495	0
CACNB2	AL353648.1	0.407534	0
ANAPC1	PLCG1.AS1	0.407535	0
ANAPC1	LINC00471	0.407539	0
CACNB2	AL021937.4	0.407539	0
CACNB2	AC087286.2	0.407554	0
RPS10	LINC00240	0.407578	0
CACNB2	AC008537.4	0.40764	0
TRPC5	LINC02557	0.407645	0
ADAM10	ARMCX5.GPRASP2	0.407679	0
CXCL13	AC006033.2	0.407681	0
CACNB2	AC027018.1	0.407688	0
PRPF3	SRRM2.AS1	0.407735	0
MRPL21	AP002381.2	0.407795	0
CACNB2	AC092068.3	0.407828	0
RHO	AL592211.1	0.40786	0
ADAM10	AC008119.1	0.407863	0
IVL	AP005357.1	0.40787	0
ITGB7	LINC02863	0.407928	0
GTF2I	AC073073.2	0.407967	0
CACNB2	AC087289.2	0.407977	0
PIK3R5	L3MBTL4.AS1	0.407979	0
CACNB2	AL590652.1	0.408	0
CXCL13	SOCAR	0.408003	0
CCKBR	LINC01918	0.408081	0
CACNB2	AC138150.1	0.408092	0
PRPF3	LINC00106	0.408135	0
ANAPC1	LINC01002	0.40815	0
HLA.DQA1	AL391832.3	0.40816	0
BARD1	AC090772.3	0.408164	0
CACNB2	AC008982.2	0.408167	0
CACNB2	AP003065.1	0.408172	0
CACNB2	AC092718.2	0.408173	0
RANBP1	SNHG30	0.4082	0
CACNB2	MIR17HG	0.408208	0
CACNB2	AC004672.1	0.408276	0
FRS2	AC010969.2	0.408345	0
CACNB2	AC011284.1	0.408351	0
FRS2	KDM2B.DT	0.408407	0
RHO	AC105052.4	0.40843	0
TSC2	AC093620.1	0.408453	0
HDC	AC026358.1	0.40848	0
RHO	AC008121.2	0.408528	0
CACNB2	AL031186.1	0.408554	0
ANAPC1	ACOXL.AS1	0.408602	0
CACNB2	AC103691.1	0.408613	0
ANAPC1	AL157871.5	0.408623	0
CACNB2	MUC20.OT1	0.408658	0
MEF2A	AC103746.1	0.408685	0
GTF2I	OR2A1.AS1	0.408762	0
PKN2	AC108704.1	0.408796	0
CACNB2	AC009093.10	0.408846	0
NOC2L	AL021155.4	0.408957	0
CACNB2	AC009630.4	0.408993	0
RANBP1	LINC01063	0.409033	0
TRPC5	AC007540.1	0.409045	0
ANAPC1	PKD1P6.NPIPP1	0.409054	0
HTR7	AL023653.1	0.409062	0
ANAPC1	AC004837.4	0.409065	0
ANAPC1	AL021707.3	0.409116	0
CASC3	TMCC1.AS1	0.409118	0
CACNB2	AC015802.3	0.409148	0
ANAPC1	AC068790.9	0.409195	0
ANAPC1	AL591848.3	0.409243	0
CACNB2	AC211476.6	0.409252	0
ADH1A	LINC00919	0.409273	0
CACNB2	AC012085.2	0.409284	0
ANAPC1	AC098851.1	0.409308	0
DUSP1	LINC01605	0.409313	0
CACNB2	AL355531.1	0.409383	0
RHO	AC092794.2	0.409401	0
ANAPC1	AL139099.2	0.409416	0
CACNB2	AL121583.1	0.409494	0
CACNB2	AC008649.2	0.409562	0
RHO	BRWD1.AS1	0.4096	0
RBM10	AC102953.2	0.409634	0
ANAPC1	AC020915.2	0.409655	0
ADAM10	AC073254.1	0.409702	0
CACNB2	AL139349.1	0.40971	0
RHO	AL513190.1	0.409772	0
ANAPC1	AL118506.1	0.409773	0
POSTN	AC090337.2	0.4098	0
RHO	AC040160.1	0.409809	0
FTH1	LINC02065	0.409821	0
BARD1	POLH.AS1	0.409822	0
CACNB2	AC010978.1	0.409838	0
GTF2I	C2CD4D.AS1	0.409881	0
CACNB2	FAF1.AS1	0.409966	0
TSC2	AC002550.2	0.409997	0
ANAPC1	AC034139.1	0.409999	0
ANAPC1	XPC.AS1	0.410025	0
ANAPC1	ODC1.DT	0.410056	0
DUSP1	AL021578.1	0.41012	0
BIRC5	LINC01775	0.410172	0
RHO	AP001029.1	0.410185	0
MEF2A	AL357033.3	0.410227	0
ITGB7	AC007278.1	0.410266	0
EEF1A1	AL359541.1	0.410291	0
ADAM10	AP001469.2	0.410304	0
CACNB2	FBXO36.IT1	0.41032	0
ANAPC1	PITRM1.AS1	0.410354	0
CACNB2	AC005544.1	0.410387	0
RHO	RNF32.AS1	0.410436	0
CACNB2	ZNF346.IT1	0.410481	0
CACNB2	U62631.1	0.410509	0
ADAM10	AC011477.2	0.410514	0
CACNB2	AP001596.1	0.41052	0
ANAPC1	AC011477.1	0.410545	0
CACNB2	AC002306.1	0.410604	0
ADRA1B	AL356417.2	0.410617	0
CACNB2	AC068481.1	0.410642	0
SNRPA1	AC027228.2	0.410667	0
IVL	AC016240.1	0.410691	0
DUSP1	AL157394.3	0.410748	0
HDC	AL592424.1	0.410771	0
CACNB2	AP002812.3	0.410924	0
RHO	AC093734.1	0.410936	0
ANAPC1	AC105206.2	0.41094	0
PRPF3	AC009087.1	0.410953	0
CACNB2	AL592295.3	0.41099	0
GTF2I	AC003070.1	0.411003	0
RHO	AC234031.1	0.411008	0
CXCL13	LINC02416	0.411049	0
RHO	AC009802.1	0.411059	0
CACNB2	AL157834.1	0.411109	0
ANAPC1	AC073333.1	0.411113	0
CACNB2	AC005261.1	0.411152	0
ANAPC1	AL359317.1	0.41117	0
CACNB2	AC073389.2	0.411174	0
PLAU	LINC01283	0.411238	0
BDKRB2	AC112721.1	0.411317	0
CACNB2	LINC01004	0.411358	0
RHO	LINC01864	0.411374	0
CACNB2	MIRLET7BHG	0.41139	0
IGF1R	AC027237.3	0.411437	0
ANAPC1	LCMT1.AS2	0.41145	0
CACNB2	AL450306.1	0.411477	0
ANAPC1	AC020916.2	0.41148	0
ANAPC1	FTX	0.411487	0
ANAPC1	AL512306.3	0.411488	0
RHO	MYLK.AS2	0.411529	0
RPL26L1	CTB.178M22.2	0.411535	0
CXCL13	FAM30A	0.411578	0
ANAPC1	SEMA3F.AS1	0.411587	0
HTR7	AC021546.1	0.411694	0
CACNB2	AP000962.1	0.411744	0
ITGB7	AP002807.1	0.411781	0
CACNB2	AC090607.1	0.411795	0
IGF1R	ZEB1.AS1	0.411866	0
PIGR	LINC02159	0.411891	0
NANOG	AC000113.1	0.411898	0
NEUROD1	C17orf102	0.411938	0
CACNB2	AC124944.3	0.411945	0
ADAM10	AC009812.3	0.411948	0
ANAPC1	AC073487.1	0.411963	0
ADAM10	AL049869.2	0.412043	0
PIK3R5	AC079584.2	0.412079	0
TPP2	AC010538.1	0.412205	0
ANAPC1	LINC00539	0.412222	0
CACNB2	AC092910.3	0.41226	0
CACNB2	AC011483.1	0.41227	0
NEUROD1	AC013733.2	0.412278	0
ADAM10	AC005670.3	0.41229	0
PRPF3	AC022211.3	0.412294	0
ANAPC1	AC145423.2	0.412317	0
CACNB2	AC103853.2	0.412326	0
BDKRB2	AC007750.1	0.412356	0
ADCYAP1	AC148477.1	0.412433	0
PIK3R5	AL136320.1	0.412458	0
IGF1R	AL445309.1	0.41246	0
CACNB2	AC007405.4	0.412518	0
ITGB7	AL021707.8	0.412524	0
CACNB2	AL133215.1	0.412559	0
ANAPC1	TONSL.AS1	0.412605	0
RHO	AC024257.5	0.412628	0
CACNB2	AL138808.1	0.412671	0
CACNB2	AC069542.1	0.412681	0
CASC3	AC104561.1	0.412753	0
CYP19A1	CERNA1	0.412818	0
ADAM10	AC131568.1	0.41287	0
PIK3R5	LINC02773	0.412871	0
CACNB2	AC010761.1	0.412898	0
ANAPC1	ANKRD10.IT1	0.412904	0
TSC2	AL008727.1	0.412919	0
IGF1R	AP000487.1	0.413064	0
ANAPC1	AL121890.4	0.41308	0
CHEK2	CCDC28A.AS1	0.413205	0
RHO	OBSCN.AS1	0.413312	0
ANAPC1	AL020995.1	0.413373	0
CACNB2	AC116914.2	0.413379	0
RHO	AL355432.1	0.413401	0
GTF2I	AC090186.1	0.413422	0
FRS2	AC060809.1	0.413437	0
TPP2	LINC00571	0.41351	0
RHO	LINC00159	0.41354	0
ADAM10	RHOA.IT1	0.41355	0
ANAPC1	AL080276.2	0.413554	0
CACNB2	AC092683.1	0.413583	0
CASC3	ID2.AS1	0.413584	0
GPBAR1	AP002954.1	0.413614	0
HTR7	AC006064.1	0.413702	0
CACNB2	AC116158.3	0.413704	0
GTF2I	AC007406.3	0.413738	0
ANAPC1	AC060780.1	0.413752	0
CASC3	ARHGAP31.AS1	0.413754	0
PRPF3	Z99127.3	0.413881	0
CACNB2	EXTL3.AS1	0.413883	0
CCKBR	LINC01122	0.413929	0
RHO	CECR3	0.413964	0
ITGB1	LINC02798	0.413974	0
CACNB2	AP002884.3	0.413983	0
CASC3	AC061975.8	0.414012	0
CACNB2	LINC00924	0.41402	0
CACNB2	AC073367.1	0.414099	0
CACNB2	AC063944.2	0.414117	0
IGF1R	AC103681.2	0.414183	0
ANAPC1	AF131215.5	0.414194	0
ANAPC1	LINC00641	0.414216	0
CACNB2	AL049552.2	0.414247	0
RHO	AC010210.1	0.414252	0
ENPP1	HHIP.AS1	0.414253	0
ADH1A	AC092118.2	0.414261	0
TPP2	GAS6.AS1	0.414276	0
POSTN	AC015909.1	0.414277	0
ADAM10	AC018647.2	0.414286	0
ANAPC1	SLC25A25.AS1	0.414312	0
CACNB2	AC005329.3	0.414323	0
CXCL13	LINC00519	0.414345	0
ADH1A	AC007431.1	0.414389	0
CACNB2	AC021739.2	0.414436	0
ADAM10	AC105036.3	0.414516	0
CACNB2	ITPK1.AS1	0.414519	0
ADH1A	LINC01028	0.414585	0
CACNB2	AL354733.3	0.414615	0
CACNB2	SGSM3.AS1	0.414627	0
CACNB2	AL139807.1	0.414698	0
CACNB2	AC012076.1	0.414704	0
TSC2	AC010319.4	0.414707	0
ANAPC1	ARAP1.AS2	0.414745	0
TSC2	H2AZ1.DT	0.414751	0
GTF2I	UGDH.AS1	0.41478	0
ITGB1	GORAB.AS1	0.414816	0
ANAPC1	AC011443.1	0.414881	0
CACNB2	AC004951.4	0.414887	0
CACNB2	Z69733.1	0.414887	0
CACNB2	AC013460.1	0.414888	0
CASC3	CEP83.DT	0.414918	0
POSTN	LINC02104	0.414933	0
CACNB2	AC004908.2	0.414939	0
CACNB2	AL117379.1	0.414955	0
HTR7	AC009951.5	0.414955	0
CACNB2	AL161662.1	0.414961	0
CACNB2	AC064836.1	0.415009	0
CD47	LINC00635	0.41509	0
CACNB2	AL109659.2	0.415093	0
CACNB2	AP001029.2	0.41511	0
ITGB7	AL451042.1	0.415134	0
CXCL13	AL021978.1	0.415138	0
CACNB2	FAM182B	0.415171	0
RHO	FAM245B	0.415205	0
ENPP1	AC106786.1	0.415218	0
RHO	AC021422.1	0.415247	0
CACNB2	AC018628.2	0.415269	0
ANAPC1	AP001107.9	0.415326	0
ANAPC1	AC053513.2	0.415338	0
ANAPC1	AC012313.8	0.415387	0
CACNB2	AC008629.1	0.415416	0
GTF2I	AL136368.1	0.415425	0
TPP2	PAN3.AS1	0.415506	0
ANAPC1	AC087501.4	0.415544	0
ANAPC1	AL021707.4	0.41558	0
IVL	LINC02231	0.415594	0
ANAPC1	AC012063.1	0.415597	0
CACNB2	AL031595.3	0.415647	0
GTF2I	AL596244.1	0.415653	0
CACNB2	AC037193.1	0.415666	0
CACNB2	AL390195.2	0.415666	0
PRPF3	AL390067.1	0.41569	0
PKN2	AL049796.1	0.415707	0
FRS2	ADAMTS9.AS1	0.415709	0
GTF2I	AC009486.2	0.415726	0
ANAPC1	AC092338.3	0.415727	0
TSC2	AC084125.2	0.41575	0
CACNB2	AC019080.3	0.415756	0
RHO	AC105760.1	0.415826	0
CASC3	AC000068.1	0.41583	0
RHO	LINC00272	0.415878	0
DTX3L	AC116366.1	0.415914	0
CACNB2	ZNF790.AS1	0.415928	0
CACNB2	DLGAP4.AS1	0.415934	0
CACNB2	AL008721.1	0.415937	0
BARD1	AC073529.1	0.415938	0
ANAPC1	CTBP1.AS	0.415957	0
PKN2	LRRC8C.DT	0.415977	0
GTF2I	SEPTIN7.DT	0.415983	0
RHO	AL512413.1	0.416035	0
CACNB2	AL133476.1	0.416184	0
RHO	AC016876.2	0.416233	0
TSC2	AC008667.3	0.416243	0
ANAPC1	AC002128.1	0.41629	0
CACNB2	STAG3L5P.PVRIG2P.PILRB	0.416293	0
CACNB2	SDCBP2.AS1	0.416307	0
IGF1R	AC012313.6	0.41633	0
IGF1R	GABPB1.IT1	0.41635	0
CACNB2	AC023389.1	0.416366	0
ANAPC1	PRDX6.AS1	0.416378	0
PRPF3	RNF139.AS1	0.416393	0
CASP7	AL592546.2	0.416398	0
ADAM10	AC009090.6	0.416447	0
CACNB2	AC006449.3	0.416459	0
CACNB2	AC009090.1	0.416475	0
CACNB2	AC121493.1	0.41648	0
CACNB2	AC245884.10	0.416557	0
MEF2A	AC091544.2	0.41658	0
DCT	AP000224.1	0.416707	0
TSC2	AC092171.1	0.416708	0
ANAPC1	PCBP2.OT1	0.416717	0
CACNB2	AL135926.2	0.416721	0
CACNB2	AL592435.1	0.416804	0
CASC3	EIF2AK3.DT	0.41688	0
RHO	AC090948.4	0.41689	0
CASC3	AC106820.4	0.416893	0
PLAU	AC012462.1	0.416918	0
IVL	LINC01346	0.41695	0
CDC23	AC025766.1	0.416962	0
ANAPC1	DDN.AS1	0.416984	0
PIK3R5	AC007728.3	0.416996	0
TSC2	AC139887.2	0.416998	0
CD24	FAM224A	0.417044	0
ANAPC1	AL138789.1	0.417063	0
CXCL13	LINC01684	0.417081	0
DCT	AC079781.5	0.417118	0
CACNB2	AL049712.1	0.417119	0
ENPP1	AC092807.3	0.417176	0
ANAPC1	CHROMR	0.41719	0
PLAU	AC090125.1	0.417193	0
PRPF3	LAMTOR5.AS1	0.417216	0
CACNB2	ZBTB20.AS3	0.417217	0
RHO	AC015712.6	0.417236	0
CACNB2	AC090945.1	0.417238	0
IGF1R	AC004233.1	0.417242	0
CACNB2	ADAMTSL4.AS2	0.417251	0
ADAM10	AL035411.3	0.417301	0
ANAPC1	AP000593.3	0.417345	0
PRPF3	FAM111A.DT	0.417349	0
CACNB2	AC090589.2	0.417366	0
PLAU	AC109479.1	0.417383	0
PIK3R5	SENCR	0.417386	0
TSC2	AC073593.2	0.417409	0
RPL26L1	AL451165.2	0.417434	0
CACNB2	AP001469.1	0.417451	0
CACNB2	AC084024.1	0.417509	0
CACNB2	AP001160.1	0.417515	0
CACNB2	AC032044.1	0.417547	0
CUL4A	AL360270.1	0.417556	0
CACNB2	AL021368.5	0.417614	0
CACNB2	AL355612.1	0.417633	0
TSC2	AC012173.1	0.41764	0
RHO	AL109945.1	0.41771	0
GTF2I	AL049840.3	0.417766	0
RHO	AC131182.1	0.417865	0
ADAM10	AL035587.1	0.417948	0
CACNB2	AC010536.2	0.418011	0
ANAPC1	AL591002.1	0.418104	0
CACNB2	AC025682.1	0.418111	0
CACNB2	HMGA2.AS1	0.418202	0
RPS10	AL662884.3	0.418212	0
ANAPC1	CRYZL2P.SEC16B	0.418229	0
CACNB2	AC002519.1	0.418232	0
CASC3	AL109627.1	0.418265	0
ANAPC1	AC004148.1	0.418268	0
ITGB7	AL157871.2	0.418276	0
ANAPC1	AC138035.1	0.418289	0
ANAPC1	AC118344.1	0.4183	0
ANAPC1	AC069257.1	0.418352	0
DOK7	AL590235.2	0.418376	0
CACNB2	AL450163.1	0.418382	0
CACNB2	AC087854.1	0.418471	0
ABCB1	AC092376.2	0.418481	0
PLAU	AC022467.1	0.418486	0
CACNB2	AC116447.1	0.418549	0
CACNB2	AL022323.2	0.418579	0
ANAPC1	AC022211.1	0.418591	0
HTR7	C9orf139	0.418599	0
CACNB2	AL133410.1	0.418674	0
DTX3L	AL356056.2	0.418705	0
CACNB2	AC091132.2	0.418713	0
TSC2	AC105219.1	0.418761	0
HLA.DQA1	AC092484.1	0.418764	0
CACNB2	AC006557.1	0.418784	0
CACNB2	THOC7.AS1	0.41883	0
ANAPC1	AC009120.2	0.419061	0
CACNB2	CDC42.AS1	0.419062	0
PSMC5	AC005332.3	0.419109	0
ANAPC1	AL356299.2	0.41913	0
TRPC5	AC026904.1	0.419133	0
POSTN	AL136129.1	0.419139	0
NOC2L	FLJ37453	0.419189	0
POSTN	AC008742.1	0.419203	0
CACNB2	AC046158.2	0.419244	0
CCKBR	FAM66C	0.419314	0
CACNB2	AC016910.1	0.419359	0
ANAPC1	AC134775.1	0.419443	0
RHO	AL583810.2	0.419466	0
CACNB2	AC006511.5	0.419497	0
ANAPC1	AP002907.1	0.419561	0
RBM10	AL513165.1	0.419569	0
ITGB7	AC008906.1	0.41959	0
ANAPC1	NARF.IT1	0.419606	0
ANAPC1	AC234775.2	0.419609	0
CACNB2	AC011726.1	0.419639	0
POSTN	SMILR	0.419642	0
ANAPC1	ZNF337.AS1	0.419688	0
CACNB2	AC119396.2	0.419694	0
ANAPC1	AC007066.2	0.419715	0
RBM10	AL603832.1	0.419741	0
CACNB2	AC244093.3	0.419756	0
CUL4A	RBM26.AS1	0.419787	0
ADAM10	LINC00205	0.4198	0
CACNB2	AL596325.2	0.419812	0
CACNB2	AL121655.1	0.419828	0
CACNB2	AC009404.1	0.419839	0
RHO	AC008121.3	0.419872	0
CACNB2	PITPNM2.AS1	0.419935	0
ANAPC1	AL132655.1	0.419986	0
CP	AC008760.2	0.41999	0
CACNB2	AC007938.3	0.419996	0
CACNB2	LDLRAD4.AS1	0.420011	0
RHO	AL031290.1	0.420036	0
CACNB2	AP005899.1	0.420044	0
ADH1A	AC026620.2	0.420071	0
CACNB2	AL590822.2	0.4201	0
CACNB2	RTCA.AS1	0.420108	0
ADAM10	AP001885.3	0.420109	0
ANAPC1	TTN.AS1	0.420152	0
CACNB2	AC006946.3	0.420175	0
CACNB2	AL929236.1	0.420296	0
CXCL13	AC018755.4	0.420316	0
CACNB2	AC116552.1	0.420361	0
ANAPC1	AP000766.1	0.420375	0
BARD1	AC022007.1	0.420393	0
CACNB2	AC012370.1	0.420431	0
TYR	AOX3P.AOX2P	0.420485	0
ADAM10	AC138207.4	0.420493	0
TRIOBP	SREBF2.AS1	0.420548	0
ABCB1	AC145098.1	0.420576	0
PLAU	AC009093.2	0.420598	0
CACNB2	AC007785.3	0.420638	0
RHO	AL031432.4	0.420752	0
CACNB2	AC104825.1	0.42076	0
CACNB2	AC116667.1	0.420854	0
ANAPC1	ERI3.IT1	0.420899	0
ANAPC1	NIPBL.DT	0.420954	0
HTR7	UST.AS2	0.420958	0
MEF2A	AC104532.2	0.420962	0
ANAPC1	AC022210.1	0.420969	0
CACNB2	AC087362.1	0.421015	0
CACNB2	PRR7.AS1	0.421026	0
HTR7	AC090136.3	0.421102	0
ANAPC1	EDRF1.AS1	0.421149	0
HTR7	AC079163.2	0.421162	0
RPL28	SLC12A9.AS1	0.42117	0
ADH1A	HNF4A.AS1	0.421183	0
PIK3R5	AC069368.2	0.421211	0
CACNB2	AC127496.5	0.421213	0
RHO	AC073869.1	0.421361	0
HTR7	MYHAS	0.421397	0
CACNB2	UCKL1.AS1	0.421432	0
CACNB2	AL161644.1	0.421457	0
ADAM10	PAXIP1.AS2	0.421524	0
RHO	TTLL10.AS1	0.421547	0
DUSP1	ADAMTSL4.AS1	0.421551	0
CACNB2	AL357552.2	0.42157	0
FRS2	AC025263.1	0.421576	0
CACNB2	AC091769.1	0.421582	0
CACNB2	AF129075.1	0.42162	0
PIK3R5	AC084871.3	0.421656	0
CACNB2	AC104260.3	0.42166	0
ADAM10	AC011476.3	0.421683	0
MTDH	AF117829.1	0.421753	0
ADAM10	AC005104.1	0.421772	0
EPCAM	AC119427.1	0.421837	0
ANAPC1	AC093675.1	0.42187	0
TSC2	AC091153.2	0.421891	0
RHO	AL158071.2	0.42191	0
RBM10	AC021491.2	0.421914	0
CACNB2	AC002128.2	0.421954	0
CACNB2	AL391425.1	0.422014	0
NEUROD1	LINC01916	0.422024	0
CACNB2	AL121957.1	0.422038	0
CACNB2	AC004691.1	0.422055	0
CACNB2	AL049840.6	0.422066	0
DUSP1	LNCOG	0.42209	0
ANAPC1	AC008115.3	0.422155	0
GTF2I	LINC01132	0.422192	0
CASC3	ZNF30.AS1	0.422218	0
CACNB2	AL162390.1	0.422253	0
ANAPC1	AL360181.1	0.422434	0
RHO	AL031595.2	0.422492	0
CACNB2	AC027601.1	0.422535	0
ANAPC1	AC012306.2	0.422544	0
CACNB2	PRC1.AS1	0.422546	0
PKN2	AC105942.1	0.422551	0
ANAPC1	AC010761.3	0.422573	0
CACNB2	AC102945.1	0.422601	0
ADH1A	LINC02440	0.422605	0
CACNB2	AL513008.1	0.422704	0
CACNB2	AC087257.1	0.422725	0
ADAM10	WAC.AS1	0.422867	0
MEF2A	PPP1R26.AS1	0.422946	0
ADAM10	AL365436.2	0.423099	0
ANAPC1	DCUN1D2.AS	0.42318	0
CACNB2	AL589739.1	0.423202	0
CACNB2	SLC16A1.AS1	0.423204	0
BARD1	MIR924HG	0.423242	0
ANAPC1	C1RL.AS1	0.423244	0
IVL	AC026888.1	0.423271	0
ERBB2	AC010761.4	0.423339	0
CYP19A1	LINC01967	0.423344	0
CACNB2	AC021231.1	0.423348	0
FTL	CARD8.AS1	0.423353	0
CASC3	AL662791.1	0.423389	0
FRS2	AC008124.1	0.423403	0
RHO	LINC00298	0.423413	0
CACNB2	AC073548.2	0.423429	0
ADH1A	AC009558.2	0.423441	0
ANAPC1	CKMT2.AS1	0.423447	0
ANAPC1	AC008969.1	0.423457	0
CACNB2	AC010519.1	0.423497	0
CACNB2	AC010132.4	0.423514	0
CACNB2	AP000240.1	0.42353	0
RHO	AL031005.2	0.423535	0
CACNB2	AC004461.2	0.423566	0
CACNB2	AC002558.2	0.42357	0
CACNB2	AP001033.3	0.423653	0
ENPP1	AC008808.2	0.4237	0
RBM10	AL157935.1	0.423831	0
ADAM10	MCM3AP.AS1	0.423841	0
ANAPC1	AC007390.1	0.423883	0
CYP11A1	LINC01391	0.423922	0
CACNB2	AL133351.4	0.423924	0
CACNB2	AC005391.1	0.424091	0
MEF2A	AC103739.3	0.424097	0
CACNB2	AC025423.1	0.424239	0
CACNB2	AL135999.2	0.424258	0
CACNB2	AC008147.1	0.424264	0
CACNB2	AL161756.1	0.424279	0
CACNB2	SMYD3.AS1	0.42435	0
ANAPC1	AL513327.2	0.424395	0
ANAPC1	AL078581.4	0.424471	0
ANAPC1	AC005632.6	0.424483	0
CACNB2	AL356481.2	0.424525	0
PRPF3	FALEC	0.424539	0
ITGB7	AC016821.1	0.424623	0
CACNB2	AC145207.8	0.424664	0
CACNB2	MAMDC2.AS1	0.42479	0
ANAPC1	AC245060.6	0.424803	0
RHO	LINC02094	0.42484	0
MEF2A	C1orf220	0.424906	0
CACNB2	AP001107.8	0.42498	0
CASC3	AC108488.3	0.425061	0
RHO	AC091100.1	0.425078	0
GTF2I	AL132800.1	0.425108	0
CACNB2	AC103858.3	0.425108	0
TSC2	AC092117.1	0.425225	0
PIK3R5	AC243960.3	0.425235	0
NANOG	AL136096.1	0.425243	0
TSC2	AC006111.3	0.425328	0
ADAM10	LIMS1.AS1	0.425399	0
CACNB2	AC026471.4	0.425405	0
ENPP1	AL645768.1	0.425452	0
CACNB2	MAGI2.AS3	0.425515	0
CACNB2	AC025043.1	0.425517	0
CASC3	RAMP2.AS1	0.425596	0
CACNB2	AC010198.2	0.425619	0
RHO	LINC02628	0.4257	0
ANAPC1	EPN2.AS1	0.42573	0
POSTN	AL162457.2	0.425778	0
CACNB2	CELF2.AS2	0.425798	0
GTF2I	AL354740.1	0.42582	0
CACNB2	AC130650.1	0.425848	0
CACNB2	AL365356.1	0.425876	0
ANAPC1	AC008735.1	0.425888	0
ANAPC1	AC078795.1	0.425895	0
BIRC5	AC012640.2	0.425934	0
BDKRB2	LINC01614	0.425985	0
CACNB2	AC092143.3	0.426004	0
CACNB2	AC092436.3	0.426098	0
ABCB1	TRG.AS1	0.426143	0
DTX3L	AC068989.1	0.426163	0
ANAPC1	AL021707.2	0.426176	0
CACNB2	AC012404.2	0.426198	0
ANAPC1	HPN.AS1	0.426267	0
RHO	AL158071.3	0.426285	0
HTR7	AC004817.3	0.426304	0
CACNB2	DIP2A.IT1	0.426372	0
CACNB2	AC024267.4	0.426442	0
GATA4	AC060234.1	0.426492	0
CASC3	AC093627.5	0.426569	0
ADH1A	AC026719.1	0.426598	0
CACNB2	AC015849.4	0.426618	0
NEUROD1	AC016825.1	0.426736	0
CCKBR	AC008555.1	0.426759	0
CACNB2	AC008759.2	0.426798	0
ITGB7	TNK2.AS1	0.426898	0
ABCB1	AC015911.3	0.426922	0
CACNB2	AC073530.1	0.426928	0
CACNB2	AL049780.1	0.427	0
MEF2A	NARF.AS1	0.427012	0
TSC2	NSMCE1.DT	0.427047	0
CACNB2	AL022323.3	0.427053	0
CACNB2	AC068205.2	0.427073	0
CACNB2	AC107909.1	0.427075	0
CD82	AL161785.1	0.427131	0
ANAPC1	UBOX5.AS1	0.427157	0
ADAM10	SMARCA5.AS1	0.427209	0
CASC3	UBL7.AS1	0.427227	0
CACNB2	UBE2R2.AS1	0.427335	0
CACNB2	AC024451.4	0.427363	0
CACNB2	KCNIP2.AS1	0.427551	0
ADAM10	AC138956.2	0.427562	0
CACNB2	AC092120.3	0.427564	0
NEUROD1	AC027287.2	0.427602	0
CACNB2	AL451054.4	0.427642	0
RHO	AC007292.3	0.427725	0
ERBB2	AC090844.2	0.427844	0
TSC2	AC004466.3	0.427847	0
ANAPC1	ZKSCAN7.AS1	0.427888	0
RHO	AL356608.3	0.427999	0
ANAPC1	AC012358.1	0.428006	0
ANAPC1	AC012464.1	0.428008	0
CACNB2	AC100778.2	0.428041	0
CACNB2	U47924.3	0.428056	0
CXCL13	AC106882.1	0.428089	0
CACNB2	AC022679.1	0.428192	0
POSTN	LINC01142	0.428197	0
CACNB2	NUCB1.AS1	0.428225	0
CACNB2	AC073349.4	0.4283	0
CACNB2	AC007220.2	0.428307	0
PLAU	AL136114.1	0.428372	0
RIPK1	HCG11	0.428374	0
HTR7	AL138899.1	0.428434	0
RHO	AC021382.1	0.428437	0
CACNB2	AL591895.1	0.42846	0
ANAPC1	AL662884.5	0.428499	0
CACNB2	AC022098.1	0.428517	0
ENPP1	KIF26B.AS1	0.428526	0
IVL	AF067845.4	0.428574	0
HLA.DQA1	AC007336.2	0.428586	0
CACNB2	AL445931.1	0.428625	0
NOC2L	LINC00115	0.428652	0
TSC2	AC018761.3	0.428658	0
IGF1R	AC105339.2	0.42867	0
CYP19A1	AL135784.1	0.428673	0
CACNB2	AC026771.1	0.428676	0
CACNB2	TMEM72.AS1	0.428712	0
CACNB2	ZDHHC20.IT1	0.428753	0
PRPF3	AL354989.1	0.428806	0
ANAPC1	AC022167.2	0.428829	0
CXCL13	AC034199.1	0.428835	0
CACNB2	AL049795.1	0.428842	0
PRPF3	LINC01410	0.428864	0
RHO	AC113208.5	0.42888	0
CACNB2	AC113382.2	0.428918	0
LDHA	MIR210HG	0.428946	0
CACNB2	AC113143.1	0.428999	0
CACNB2	AL117350.1	0.429004	0
ANAPC1	ZNF22.AS1	0.429161	0
TSC2	AC009065.8	0.429178	0
CACNB2	AL137003.1	0.429223	0
CACNB2	AC026894.1	0.429298	0
CASC3	BCDIN3D.AS1	0.429316	0
RHO	AL390242.1	0.429452	0
CASC3	FRG1.DT	0.42952	0
RHO	AL008628.1	0.42956	0
ABCB1	AC090559.1	0.429586	0
CACNB2	AL162274.1	0.429606	0
TSC2	AC106782.5	0.429633	0
CACNB2	ISM1.AS1	0.4297	0
RHO	AC068506.1	0.429732	0
ANAPC1	AC245060.7	0.42975	0
CACNB2	AL035106.1	0.429807	0
CACNB2	AC009244.1	0.429809	0
CACNB2	AL022323.4	0.429817	0
ANAPC1	AC073257.1	0.429838	0
CACNB2	AC090948.3	0.429877	0
CACNB2	AL161757.2	0.429962	0
ANAPC1	AC007663.4	0.429989	0
CACNB2	LINC01197	0.430041	0
CACNB2	AP001619.2	0.430068	0
RBM10	AC012313.2	0.43009	0
ELK1	AC009961.3	0.430149	0
ANAPC1	ERVK13.1	0.430171	0
HLA.DQA1	LINC02285	0.430284	0
RPL26L1	HEIH	0.430339	0
MEF2A	AC009486.1	0.430415	0
CACNB2	AL591845.1	0.430437	0
CACNB2	AF107885.2	0.430471	0
CACNB2	AC126118.1	0.430502	0
CACNB2	AC068025.2	0.430551	0
PLAU	AP001122.1	0.43061	0
CUL4A	AL161891.1	0.43067	0
CD24	TTTY14	0.430673	0
ANAPC1	AC138207.9	0.430678	0
RHO	BX324167.2	0.430739	0
TSC2	Z97653.1	0.430763	0
CACNB2	AC023509.2	0.430766	0
CACNB2	AC010809.1	0.430785	0
RPS10	AC112491.1	0.430786	0
ADAM10	AC023906.5	0.430787	0
RHO	AC024257.3	0.430809	0
HLA.DQA1	AL022316.1	0.430863	0
RHO	C1orf167.AS1	0.430889	0
CACNB2	AC005324.4	0.430909	0
ERBB2	AC009283.1	0.430918	0
CACNB2	ATP1B3.AS1	0.43105	0
CACNB2	AC002094.4	0.431067	0
GATA4	AL354861.3	0.431161	0
RHO	AC022726.2	0.431174	0
ANAPC1	AL031666.2	0.431176	0
NEUROD1	AC125421.1	0.431186	0
CACNB2	AC093915.1	0.431208	0
TPP2	AL356966.1	0.431223	0
GTF2I	RASSF10.DT	0.431326	0
TRPC5	AC078880.1	0.431328	0
CACNB2	AC007114.2	0.431393	0
ANAPC1	LIMD1.AS1	0.431396	0
ITGB7	AL355803.1	0.431461	0
ENPP1	AC022164.1	0.431497	0
GTF2I	ATXN1.AS1	0.431498	0
ANAPC1	AC093227.3	0.431612	0
CACNB2	AC012435.3	0.431615	0
CACNB2	LINC01473	0.431623	0
ANAPC1	AATBC	0.431641	0
CACNB2	AC092757.2	0.431674	0
RHO	AL512288.1	0.431687	0
CACNB2	AC084198.2	0.431721	0
CACNB2	AC244517.7	0.431794	0
CXCL13	AL683807.1	0.431807	0
ANAPC1	AC036108.3	0.431817	0
CACNB2	AC131159.1	0.431827	0
HDC	AL121885.3	0.431889	0
CACNB2	LRIG2.DT	0.43195	0
MTDH	AP001574.1	0.431959	0
CACNB2	AC068533.3	0.431998	0
CACNB2	AC009690.2	0.432026	0
ENPP1	AL133482.1	0.432048	0
CACNB2	AC092902.2	0.432079	0
RHO	AC004921.2	0.432129	0
CACNB2	WWTR1.IT1	0.432146	0
ANAPC1	AL078582.2	0.432194	0
ANAPC1	AC073611.1	0.432198	0
CACNB2	AC007193.2	0.432217	0
CACNB2	AC087521.2	0.432293	0
BARD1	LINC01224	0.432296	0
ITGB1	AL360020.1	0.432399	0
ABCB1	FAM198B.AS1	0.43246	0
ANAPC1	AC004253.1	0.432495	0
HLA.DQA1	AC110611.2	0.432512	0
ANAPC1	AC012313.5	0.432543	0
CACNB2	AC008676.1	0.432628	0
FZD5	AC100803.3	0.432643	0
HLA.DQA1	AC104530.1	0.432648	0
ANAPC1	AC024560.4	0.43265	0
CACNB2	AC087289.1	0.432652	0
CACNB2	ECE1.AS1	0.432653	0
CACNB2	AC012645.4	0.432688	0
CACNB2	AL357140.4	0.432702	0
ANAPC1	STEAP3.AS1	0.432752	0
CYC1	AC233992.3	0.432831	0
CACNB2	AC009088.1	0.432837	0
ADAM10	LAMC1.AS1	0.432838	0
MTDH	AC036214.2	0.432865	0
ABCB1	AC092376.3	0.432866	0
CACNB2	CLMAT3	0.432947	0
DTX3L	C2.AS1	0.432949	0
CACNB2	AC023908.3	0.432996	0
CASC3	AC007637.1	0.433023	0
ANAPC1	AC129510.1	0.433138	0
CACNB2	AC023480.1	0.43314	0
DUSP1	AC025280.3	0.433158	0
CACNB2	AC027811.1	0.433277	0
ANAPC1	LINC01278	0.433314	0
CACNB2	AC010973.1	0.43336	0
DUSP1	AC105384.1	0.433361	0
RHO	AC094108.1	0.433403	0
CACNB2	AL121890.5	0.433463	0
CACNB2	AC009019.1	0.433518	0
ANAPC1	LINC02604	0.433537	0
CACNB2	Z95331.1	0.433556	0
CACNB2	PRICKLE2.AS3	0.433566	0
TSC2	AP001619.1	0.43359	0
CACNB2	AC069437.1	0.433671	0
CACNB2	AC010245.2	0.433735	0
ANAPC1	AL117327.1	0.433798	0
ADH1A	AC009117.2	0.433904	0
CACNB2	AC060766.6	0.433963	0
CACNB2	AC008937.2	0.434011	0
CACNB2	ZNF528.AS1	0.434027	0
ITGB1	AC000050.2	0.434049	0
CACNB2	AC116424.1	0.434085	0
CACNB2	AC008870.4	0.434112	0
BDKRB2	LINC01615	0.43412	0
IVL	TLX1NB	0.434129	0
CXCL13	IFNG.AS1	0.434162	0
ANAPC1	AC068790.7	0.434179	0
ANAPC1	STX18.AS1	0.434206	0
CACNB2	AC114811.2	0.434239	0
ANAPC1	AC110769.2	0.434262	0
HTR7	AC087636.1	0.43431	0
PKN2	AL445685.1	0.434342	0
CACNB2	AC010320.4	0.434364	0
CXCL13	AC083837.1	0.434386	0
PLCB4	LINC00327	0.434416	0
HTR7	AC108463.2	0.434476	0
CACNB2	AL035427.2	0.434539	0
CACNB2	GMDS.DT	0.434549	0
CACNB2	AC006206.1	0.434597	0
CACNB2	AC009148.1	0.434612	0
ADH1A	AC026462.5	0.434668	0
CACNB2	AC141002.1	0.434703	0
ANAPC1	AC024075.1	0.434707	0
RHO	AC025271.4	0.434707	0
GATA4	AC060234.2	0.434736	0
CDC23	MALINC1	0.434772	0
CACNB2	AC092718.6	0.434775	0
CACNB2	DPP9.AS1	0.434781	0
CACNB2	LINC02097	0.434801	0
RHO	AC019294.3	0.434872	0
ANAPC1	AC104596.1	0.434958	0
PKN2	AL133243.2	0.434993	0
CACNB2	AC006547.1	0.435141	0
CACNB2	AC103876.1	0.435159	0
CACNB2	AC063944.1	0.435184	0
CACNB2	SMCR5	0.435227	0
ANAPC1	WNT5A.AS1	0.435293	0
ANAPC1	AC244093.5	0.435343	0
UCHL1	AL512598.1	0.435393	0
CACNB2	AC138207.7	0.435485	0
DCT	INTS6.AS1	0.435513	0
CACNB2	AL359762.3	0.435514	0
RBM10	ASMTL.AS1	0.435599	0
HLA.DQA1	MROCKI	0.435679	0
CASC3	AC016705.2	0.435697	0
ADH1A	AC025287.1	0.435728	0
CACNB2	AL513548.4	0.435759	0
BDKRB2	MIR22HG	0.435779	0
PRPF3	SUGT1P4.STRA6LP	0.435833	0
CASC3	LINC00654	0.435852	0
GPBAR1	AC138207.5	0.435905	0
CACNB2	AL451123.2	0.435936	0
ABCB1	PTPRN2.AS1	0.435941	0
MEF2A	AL138895.1	0.436056	0
CACNB2	CREB3L2.AS1	0.436064	0
ENPP1	INHBA.AS1	0.436129	0
RHO	FLJ12825	0.436261	0
PLAU	Z97200.1	0.436306	0
GATA4	MANCR	0.436307	0
ANAPC1	AL353748.3	0.436308	0
ADAM10	AC022150.2	0.436475	0
ENPP1	PRICKLE2.DT	0.436573	0
CACNB2	Z82217.1	0.436574	0
POSTN	DNM3OS	0.436594	0
ANAPC1	AC004918.1	0.436693	0
MEF2A	AC131097.3	0.436699	0
IGF1R	AC118658.1	0.436785	0
CACNB2	AC008269.1	0.436841	0
ANAPC1	AP003096.1	0.436857	0
CACNB2	AL355336.1	0.436868	0
MTDH	BAALC.AS1	0.436886	0
CACNB2	FOXP1.IT1	0.436889	0
CACNB2	AC034195.1	0.436892	0
ADH1A	AC091819.2	0.436965	0
TPP2	AC000403.1	0.436977	0
ADAM10	TRAPPC12.AS1	0.437054	0
CACNB2	PCOLCE.AS1	0.437088	0
ANAPC1	AL109614.1	0.437111	0
CACNB2	AL359643.2	0.437119	0
ANAPC1	AL355574.1	0.437183	0
CACNB2	AP000346.1	0.437193	0
ITGB7	AC069281.2	0.437204	0
CYP19A1	AC073964.1	0.437302	0
ANAPC1	DLEU2L	0.437344	0
ANAPC1	AL109811.1	0.437345	0
CACNB2	ITPRIP.AS1	0.437419	0
CACNB2	AC027129.1	0.43743	0
CACNB2	AC013356.2	0.437459	0
ELK1	AC115618.1	0.437491	0
ADH1A	AC007938.2	0.437508	0
ELK1	AL590434.1	0.43751	0
ANAPC1	AC018809.2	0.437519	0
CACNB2	THUMPD3.AS1	0.437538	0
HLA.DQA1	AC099524.1	0.437542	0
RHO	LINC01494	0.437585	0
CACNB2	AC130895.1	0.437626	0
ANAPC1	AL133227.1	0.437702	0
TSC2	AC020663.1	0.43772	0
PIK3R5	AC245884.11	0.437729	0
CACNB2	U73169.1	0.437732	0
HLA.DQA1	AC079209.1	0.437774	0
BDKRB2	AP000695.2	0.437807	0
CACNB2	AC087392.4	0.437824	0
ANAPC1	AC098869.2	0.437855	0
ADAM10	AL450326.1	0.437918	0
BIRC5	AL023803.2	0.437919	0
CXCL13	PIK3CD.AS1	0.437939	0
CACNB2	AC011481.1	0.437967	0
CXCL13	MIAT	0.437977	0
CACNB2	AC069444.1	0.438014	0
ANAPC1	AL117344.2	0.438033	0
RHO	AC010327.7	0.438059	0
RANBP1	AC007663.3	0.438059	0
SF3B4	AL589765.4	0.438202	0
HLA.DQA1	AC011899.2	0.438219	0
CXCL13	LINC00528	0.438267	0
ADAM10	AC021078.1	0.438269	0
ANAPC1	GUSBP11	0.438332	0
CACNB2	AC073575.2	0.438421	0
CXCL13	SLFN12L	0.438472	0
CACNB2	AC025871.1	0.438496	0
CACNB2	AC005899.6	0.438574	0
RHO	OTX2.AS1	0.438593	0
PRPF3	AL161725.1	0.438595	0
PRPF3	AL358472.2	0.438608	0
ANAPC1	AC092279.1	0.438655	0
CACNB2	AL033543.1	0.438777	0
DCT	AC004834.1	0.438887	0
ANAPC1	AL365330.1	0.438943	0
ADAM10	AC015871.3	0.438972	0
CACNB2	NOP53.AS1	0.438976	0
ANAPC1	AL731566.2	0.439009	0
ADAM10	AC066613.1	0.439023	0
CACNB2	AC105206.3	0.439072	0
CACNB2	LINC02664	0.439092	0
ITGB1	AC113189.3	0.439114	0
GTF2I	AC139149.1	0.439157	0
HTR7	AC093583.1	0.43916	0
CACNB2	U73166.1	0.439303	0
HTR7	AC012181.2	0.439308	0
CASC3	A2M.AS1	0.439321	0
ANAPC1	AL121832.3	0.439364	0
ABCB1	AL355835.1	0.439457	0
ADAM10	AL353804.1	0.439488	0
RIPK1	AL391422.4	0.439608	0
ANAPC1	AC018653.3	0.439899	0
IGF1R	AL590822.3	0.439924	0
CACNB2	AL049779.4	0.439959	0
TRIOBP	C22orf24	0.439981	0
NEUROD1	AC188617.2	0.440033	0
CACNB2	AL162724.1	0.440042	0
ANAPC1	AC011479.2	0.440054	0
CTSB	LINC01094	0.440071	0
ADAM10	AC135050.5	0.440154	0
CACNB2	AC011472.1	0.440166	0
CACNB2	AL590560.3	0.440257	0
ANAPC1	AL133297.2	0.440311	0
ABCB11	LINC02030	0.440313	0
CXCL13	AC009570.2	0.440383	0
CACNB2	AL157385.2	0.440417	0
CASC3	AC002401.2	0.440531	0
PIK3R5	AF127936.1	0.440547	0
HTR7	AC012181.1	0.440565	0
ITGB7	TNFRSF14.AS1	0.440614	0
CACNB2	AC016245.1	0.440684	0
CACNB2	AL022323.1	0.440703	0
CACNB2	AL133243.3	0.44074	0
CACNB2	AC040173.1	0.440763	0
SFN	AC093817.2	0.440825	0
ANAPC1	AC026471.1	0.44083	0
CACNB2	AC090971.2	0.440887	0
CACNB2	AC003681.1	0.44091	0
CACNB2	AC003682.1	0.441019	0
PLAU	AC010457.1	0.441069	0
CACNB2	AC040162.3	0.441116	0
TSC2	AC012676.1	0.441138	0
CACNB2	AC013472.2	0.4412	0
CACNB2	AL049840.5	0.441208	0
CXCL13	AC015819.1	0.441229	0
CACNB2	LINC00622	0.441294	0
ADAM10	AL049840.4	0.441337	0
HTR7	AL590385.2	0.441458	0
CACNB2	AC087392.2	0.44146	0
ANAPC1	SEC62.AS1	0.441535	0
GATA4	AC002070.1	0.441658	0
BDKRB2	AC009093.1	0.441677	0
CACNB2	AC010201.1	0.44183	0
CXCL13	AC008875.3	0.441836	0
CACNB2	AC010326.3	0.441838	0
CACNB2	AC007216.2	0.441867	0
CACNB2	AL121890.2	0.442009	0
TSC2	THBS3.AS1	0.442056	0
CACNB2	RFPL3S	0.442084	0
CACNB2	AC090519.1	0.442141	0
CACNB2	AC020663.3	0.442174	0
CACNB2	AL355377.4	0.44218	0
CUL4A	DLEU1	0.442188	0
RHO	AC022517.1	0.442198	0
CACNB2	LINC02235	0.44222	0
ANAPC1	GEMIN7.AS1	0.442229	0
FRS2	AC020656.2	0.442248	0
RPL26L1	AC008608.2	0.442257	0
ANAPC1	LINC00863	0.442353	0
CACNB2	HEXD.IT1	0.442388	0
CACNB2	AC092745.5	0.442426	0
CYP19A1	AC010636.1	0.442485	0
POSTN	SFTA1P	0.442491	0
CCKBR	AL136172.1	0.442496	0
CACNB2	RBMS3.AS2	0.442538	0
PLAU	AC113346.1	0.442549	0
PIK3R5	AC092652.2	0.442554	0
GTF2I	AL133367.1	0.442673	0
TPP2	LINC00562	0.44268	0
ANAPC1	AC112220.2	0.442755	0
CACNB2	AC073569.1	0.442785	0
CACNB2	MRTFA.AS1	0.442822	0
CYP19A1	AC009271.2	0.44288	0
BARD1	GHET1	0.442925	0
ADAM10	AL391294.1	0.442957	0
HTR7	AC134312.3	0.442966	0
ANAPC1	Z94721.1	0.442971	0
CACNB2	AC008277.1	0.442983	0
CACNB2	AC005757.1	0.443023	0
CACNB2	COL4A2.AS1	0.443062	0
ADH1A	AL389889.1	0.443072	0
RHO	AC010531.4	0.443105	0
DTX3L	AC092368.3	0.443166	0
ANAPC1	AL139287.1	0.443242	0
CACNB2	BTBD9.AS1	0.443299	0
ANAPC1	AC107027.3	0.443302	0
CACNB2	AL138689.2	0.443308	0
CACNB2	AL161756.3	0.443372	0
ENPP1	AC068473.4	0.443395	0
RHO	LINC02367	0.443526	0
CACNB2	AL022328.3	0.443742	0
CACNB2	AL121768.1	0.443879	0
PRPF3	AC009121.2	0.44396	0
CACNB2	AC106028.2	0.444068	0
CACNB2	LINC02175	0.444071	0
MEF2A	ST20.AS1	0.444146	0
ANAPC1	AC022137.3	0.44415	0
IVL	AL049836.2	0.444157	0
CACNB2	AC112196.1	0.444164	0
ANAPC1	KIF9.AS1	0.44423	0
ANAPC1	AL162171.3	0.444343	0
GTF2I	EDRF1.DT	0.444348	0
CACNB2	ENOX1.AS1	0.444355	0
ANAPC1	AC067750.1	0.444392	0
CACNB2	AC112503.2	0.44444	0
CACNB2	AL357568.1	0.444452	0
ADAM10	AP001893.1	0.444482	0
NEUROD1	DNAH8.AS1	0.444558	0
CACNB2	AL450467.1	0.444632	0
ANAPC1	PINK1.AS	0.444721	0
ANAPC1	NIFK.AS1	0.444745	0
ADAM10	AC004918.3	0.444777	0
ANAPC1	PTOV1.AS1	0.444829	0
ADAM10	MIR4435.2HG	0.44496	0
CACNB2	AL731563.3	0.444987	0
ANAPC1	SPAG5.AS1	0.444999	0
BDKRB2	AC112721.2	0.445066	0
CACNB2	NFIA.AS1	0.44516	0
ANAPC1	ALKBH3.AS1	0.445295	0
CACNB2	AC027514.2	0.445327	0
TSC2	LINC01786	0.445347	0
ADAM10	AP000442.1	0.445372	0
RHO	AC010335.1	0.445383	0
GTF2I	MGAT3.AS1	0.445426	0
CACNB2	AC055855.1	0.44543	0
TSC2	AC120498.9	0.445453	0
IVL	AC018541.1	0.445476	0
CACNB2	AC004381.1	0.445575	0
CACNB2	AC103739.1	0.445588	0
RHO	LINC02809	0.445602	0
ANAPC1	TBC1D8.AS1	0.445636	0
CACNB2	AL121772.3	0.445637	0
SNRPA1	RCCD1.AS1	0.445734	0
CACNB2	AC112722.1	0.445759	0
CACNB2	NCAM1.AS1	0.445781	0
CACNB2	AC104791.1	0.445858	0
CACNB2	AC034111.1	0.445928	0
ABCC9	LINC00702	0.445955	0
CASC3	AC091178.2	0.446019	0
CACNB2	AC103853.1	0.446149	0
BARD1	TMPO.AS1	0.446164	0
CASC3	AC022916.1	0.4463	0
CACNB2	AC008149.2	0.446405	0
CACNB2	AL031775.2	0.446415	0
CXCL13	AC096667.1	0.446424	0
HTR7	AC006062.1	0.446446	0
ANAPC1	PCBP1.AS1	0.446451	0
CASC3	NBR2	0.446492	0
CACNB2	AC005871.1	0.446516	0
CACNB2	AC036108.1	0.446549	0
FRS2	PRANCR	0.446573	0
CACNB2	AL139120.1	0.446623	0
RPL28	ZFAS1	0.446655	0
CACNB2	AC007216.3	0.446674	0
CYP19A1	AC011503.1	0.446698	0
ANAPC1	AC112484.5	0.44677	0
CACNB2	TBC1D22A.AS1	0.447001	0
RHO	AC107223.1	0.447038	0
RHO	AC063919.1	0.447057	0
ANAPC1	AC026412.3	0.447084	0
ENPP1	LINC02544	0.447092	0
ADRA1B	LINC01847	0.447162	0
ADH1A	LINC01866	0.44718	0
CASC3	LINC01801	0.447261	0
CACNB2	AC114546.1	0.447268	0
CACNB2	AC091564.5	0.447378	0
ADAM10	PABPC4.AS1	0.447414	0
ANAPC1	AL928654.2	0.447456	0
NEUROD1	AC082651.3	0.447473	0
PIK3R5	AC005264.1	0.447492	0
BARD1	AC026401.3	0.447518	0
ANAPC1	AC004771.4	0.447522	0
CACNB2	AL139286.2	0.447551	0
CACNB2	AC010285.3	0.447569	0
ADAM10	YEATS2.AS1	0.447647	0
CACNB2	AL391097.3	0.44783	0
ANAPC1	AL135791.1	0.447844	0
CACNB2	LINC01627	0.447894	0
CACNB2	AC139795.2	0.447945	0
ADAM10	EIF3J.DT	0.44796	0
ADAM10	AC018904.1	0.448022	0
CACNB2	AL603824.1	0.448113	0
CACNB2	Z94721.3	0.448131	0
RHO	AL031663.3	0.448235	0
CCKBR	AC012378.2	0.448242	0
MEF2A	MKNK1.AS1	0.448344	0
ADH1A	LINC02480	0.448347	0
IVL	LINC00237	0.448376	0
CACNB2	PCCA.AS1	0.448406	0
CACNB2	SRGAP2.AS1	0.448409	0
HEXA	ADPGK.AS1	0.448438	0
DTX3L	AL596214.1	0.448449	0
ANAPC1	AC008770.3	0.448477	0
ANAPC1	AC093675.2	0.448479	0
CACNB2	LENG8.AS1	0.448554	0
CYP19A1	LINC01748	0.44871	0
CACNB2	AC117490.2	0.449006	0
CACNB2	LATS2.AS1	0.449078	0
ADH1A	AP002026.1	0.449164	0
CACNB2	LINC01341	0.449278	0
CACNB2	AC079075.1	0.449316	0
CACNB2	SFTPD.AS1	0.449325	0
CACNB2	MIR133A1HG	0.449417	0
CACNB2	AC006441.1	0.449425	0
CACNB2	AC091185.1	0.449448	0
CACNB2	AC025887.2	0.449461	0
IVL	LINC00445	0.449467	0
CACNB2	AC004943.1	0.449686	0
CACNB2	C8orf44	0.449741	0
ANAPC1	MIR600HG	0.449812	0
RPL26L1	TRIM52.AS1	0.449868	0
CACNB2	AL596202.1	0.450022	0
CACNB2	AC099811.4	0.450026	0
CACNB2	AL136526.1	0.45012	0
RHO	LINC01396	0.450148	0
CACNB2	AC074029.3	0.450279	0
CP	AC004888.1	0.450286	0
CACNB2	AC010998.2	0.450289	0
CACNB2	MACROD2.AS1	0.450292	0
ANAPC1	AC106820.5	0.450299	0
CACNB2	AL031668.1	0.450305	0
CACNB2	AC073130.2	0.450313	0
ANAPC1	FBXL19.AS1	0.45032	0
CACNB2	AL359878.1	0.450443	0
CACNB2	AL136531.1	0.45049	0
HTR7	AC100849.1	0.450563	0
POSTN	AL109924.4	0.450576	0
SDHA	AC026740.1	0.450756	0
RHO	AL355377.3	0.450831	0
CACNB2	AC022893.1	0.450836	0
RHO	AC087164.1	0.451064	0
ANAPC1	USP46.DT	0.451065	0
CACNB2	AC008264.2	0.451091	0
NEUROD1	LINC02382	0.451169	0
TSC2	AC021148.2	0.451216	0
CACNB2	BACH1.IT1	0.451247	0
CACNB2	AC092127.1	0.451247	0
ANAPC1	RNF213.AS1	0.451256	0
CACNB2	AL391684.1	0.451284	0
DCT	AC006452.1	0.451302	0
CACNB2	DHDDS.AS1	0.451327	0
NEUROD1	AC011511.3	0.451348	0
CACNB2	AC011479.3	0.451558	0
CACNB2	AC008734.1	0.451604	0
ANAPC1	AP003392.1	0.45174	0
CACNB2	AC008735.4	0.451804	0
TRPC5	AC092596.1	0.451837	0
ANAPC1	AC012313.1	0.451851	0
TRPC5	AC023200.1	0.451853	0
ANAPC1	AC012615.6	0.45211	0
PLAU	AC021594.1	0.452112	0
CACNB2	METTL14.DT	0.45212	0
CXCL13	AC026369.3	0.452162	0
DUSP1	AC087521.1	0.45223	0
CACNB2	AC027808.2	0.452235	0
ANAPC1	AL355388.2	0.452306	0
CACNB2	AC010973.2	0.452336	0
CACNB2	AL121890.3	0.452337	0
CACNB2	AC005776.2	0.45235	0
CXCL13	AC007728.2	0.452391	0
CACNB2	LINC02069	0.452433	0
PIK3R5	C22orf34	0.452488	0
CXCL13	MMP2.AS1	0.45249	0
CACNB2	HHLA3.AS1	0.452608	0
CACNB2	RNASEH2B.AS1	0.452807	0
ANAPC1	LINC01376	0.45292	0
CACNB2	AC026368.1	0.452956	0
CACNB2	ALG13.AS1	0.452994	0
CACNB2	AL356019.2	0.453123	0
CACNB2	AL353804.2	0.453135	0
CACNB2	AC073896.4	0.453233	0
ADAM10	AC090515.2	0.453235	0
CACNB2	AC130352.1	0.453237	0
CACNB2	AC036103.1	0.453238	0
RHO	TARID	0.453245	0
IVL	AP006587.6	0.453268	0
RHO	AC092669.1	0.453323	0
CACNB2	AC107375.1	0.453347	0
CXCL13	LINC01146	0.453495	0
ANAPC1	AL117334.1	0.453555	0
POSTN	AC147067.2	0.453619	0
ANAPC1	AC018410.1	0.453696	0
CACNB2	AP000553.9	0.453699	0
CACNB2	AP005432.1	0.453761	0
TSC2	AC106820.3	0.453764	0
CUL4A	AL139385.1	0.453774	0
ITGB7	U62317.3	0.453811	0
FGFR3	AL162727.1	0.453912	0
DTX3L	IRF1.AS1	0.453963	0
ENPP1	LINC01429	0.453966	0
HTR7	LINC00920	0.454058	0
ANAPC1	UBE2Q1.AS1	0.454209	0
CACNB2	AL157392.4	0.454232	0
CACNB2	AC087284.1	0.454253	0
HEXA	TMEM202.AS1	0.454467	0
ANAPC1	AL355075.6	0.454554	0
CACNB2	AC009141.1	0.454683	0
CACNB2	AL807757.2	0.454822	0
CACNB2	AC005046.1	0.454848	0
CACNB2	AC021205.3	0.454887	0
CASC3	AL157400.4	0.454925	0
CACNB2	ATP1A1.AS1	0.455119	0
ANAPC1	AC092042.4	0.455128	0
ANAPC1	AC084018.1	0.455141	0
ADAM10	AC016394.2	0.455151	0
TSC2	AC093525.7	0.45516	0
RANBP1	THAP7.AS1	0.455162	0
CACNB2	AL353593.1	0.455234	0
CACNB2	AL034417.4	0.45525	0
CACNB2	ASAP1.IT2	0.455311	0
ANAPC1	AC091057.1	0.455354	0
ANAPC1	TMEM147.AS1	0.455428	0
CACNB2	AP000692.1	0.455466	0
ANAPC1	AC073046.3	0.455494	0
CACNB2	PEF1.AS1	0.455509	0
CACNB2	AL590666.5	0.455564	0
CACNB2	AL136115.1	0.45559	0
CACNB2	AC009563.1	0.455655	0
TSC2	AC108134.1	0.455689	0
ENPP1	AC011352.1	0.455722	0
PLAU	AC108463.3	0.455737	0
RHO	AL593844.1	0.455764	0
PLAU	AC004160.2	0.4558	0
CACNB2	AC110048.2	0.45585	0
ANAPC1	AC019080.1	0.455915	0
CACNB2	AL031293.1	0.455947	0
CXCL13	AC004687.1	0.455969	0
RHO	GCSIR	0.455969	0
CUL4A	AL138820.1	0.455981	0
CACNB2	AC010261.1	0.456027	0
PLAU	LINC02263	0.456032	0
CACNB2	AP001020.3	0.456071	0
TSC2	AC106820.2	0.456075	0
ANAPC1	AC104335.1	0.456079	0
RHO	AC004448.2	0.456081	0
ANAPC1	APOA1.AS	0.45613	0
CACNB2	AC011510.1	0.456204	0
RHO	LINC02145	0.456209	0
CACNB2	AC104564.3	0.456219	0
PRPF3	AC015802.4	0.456257	0
CACNB2	AL132657.2	0.456355	0
ITGB7	AC018529.2	0.456357	0
ANAPC1	Z94721.2	0.456393	0
POSTN	LCT.AS1	0.456449	0
TRPC5	AC093787.2	0.456568	0
ADAM10	AC100830.2	0.456569	0
CACNB2	AF111169.4	0.456612	0
CACNB2	AC011481.2	0.45665	0
ANAPC1	LINC01521	0.45667	0
CACNB2	AC093297.2	0.456767	0
DTX3L	AC010319.3	0.45678	0
CACNB2	AC111170.1	0.45689	0
CACNB2	AC009996.1	0.456899	0
ANAPC1	ZNF8.ERVK3.1	0.456978	0
DOK7	PICART1	0.457055	0
ADH1A	AC063947.1	0.457132	0
ANAPC1	AC016722.2	0.457163	0
ANAPC1	AL031600.1	0.457174	0
CACNB2	AL662907.3	0.457212	0
MEF2A	AL138756.1	0.457282	0
ANAPC1	AL031709.1	0.457287	0
ANAPC1	AL050343.2	0.457294	0
ANAPC1	MED8.AS1	0.457327	0
CACNB2	AC025774.1	0.457398	0
ENPP1	LINC00922	0.457437	0
ANAPC1	AC016586.1	0.457618	0
ANAPC1	AL096712.2	0.457691	0
HLA.DQA1	ITGB2.AS1	0.457745	0
ANAPC1	AP001432.1	0.457821	0
HOXC6	LINC02381	0.457884	0
CACNB2	AC092338.2	0.457959	0
CYP19A1	AC020891.3	0.457979	0
TSC2	AC007216.4	0.458039	0
ANAPC1	LINC02666	0.458095	0
CACNB2	AC026120.3	0.458113	0
CACNB2	AL359921.1	0.458204	0
CACNB2	AC010325.2	0.458211	0
CACNB2	AC005343.4	0.458332	0
CACNB2	LINC01586	0.458417	0
CACNB2	IGF2BP2.AS1	0.458515	0
IVL	AL121749.1	0.458529	0
CACNB2	AC110611.1	0.458593	0
GPBAR1	AL356417.3	0.458627	0
ANAPC1	AC006116.9	0.458671	0
CASC3	AC004596.1	0.458678	0
ITGB1	AC008840.1	0.458683	0
CACNB2	LINC02887	0.458717	0
CCKBR	CERS3.AS1	0.458731	0
CACNB2	AC027279.1	0.458759	0
ADCYAP1	LINC01904	0.458759	0
CXCL13	USP30.AS1	0.458761	0
CACNB2	AL583810.1	0.458887	0
PLAU	CYTOR	0.458921	0
CACNB2	AL449983.1	0.458926	0
ANAPC1	AC073957.3	0.458927	0
ANAPC1	AC127024.4	0.458954	0
CACNB2	MAGI1.AS1	0.458954	0
CACNB2	SNAP47.AS1	0.458974	0
TSC2	AL133297.1	0.45899	0
ANAPC1	AC107068.1	0.458991	0
CACNB2	AC022613.3	0.459041	0
FTH1	AC083855.2	0.45906	0
CACNB2	USP3.AS1	0.459092	0
CXCL13	AC246787.2	0.459105	0
CACNB2	AC120053.1	0.459123	0
CACNB2	AC002347.1	0.459208	0
IGF1R	AC092171.3	0.459213	0
FZD5	LINC02672	0.45929	0
CACNB2	AC100793.3	0.459329	0
EEF1A1	GAS5	0.459396	0
CACNB2	AC087222.1	0.45946	0
CACNB2	AL157938.2	0.459474	0
ANAPC1	AC005726.2	0.459539	0
HTR7	AC134312.1	0.459568	0
HLA.DQA1	AC079015.1	0.459608	0
CACNB2	AC084724.1	0.459686	0
CACNB2	AC090907.3	0.459694	0
RHO	AP000345.2	0.459715	0
CACNB2	LINC02615	0.4598	0
IVL	ADAMTS19.AS1	0.459906	0
RIPK1	ECI2.DT	0.459975	0
CACNB2	AC133550.3	0.459982	0
CACNB2	AC121247.1	0.460038	0
CACNB2	AF131215.4	0.460054	0
PIK3R5	AC069209.2	0.460089	0
CACNB2	SLIT3.AS1	0.460169	0
CACNB2	FSIP2.AS2	0.460185	0
CACNB2	TMEM161B.AS1	0.46019	0
RANBP1	AC016027.1	0.460203	0
DUSP1	AC106897.1	0.460267	0
RHO	AC127496.2	0.460338	0
PLAU	AL589787.1	0.4604	0
CACNB2	PBX1.AS1	0.460427	0
ANAPC1	AL162595.1	0.460475	0
CACNB2	MALAT1	0.460538	0
CACNB2	AC009955.3	0.460546	0
EEF1A1	SNHG16	0.460563	0
ANAPC1	AC090589.3	0.460585	0
CACNB2	AF131215.2	0.460603	0
PLAU	AC124276.2	0.460611	0
CACNB2	AC009955.4	0.460632	0
CACNB2	AC006480.2	0.460669	0
ANAPC1	AC020907.4	0.460693	0
GTF2I	CCDC183.AS1	0.4607	0
CACNB2	AC005034.2	0.460769	0
ANAPC1	AC023830.1	0.460928	0
ANAPC1	AL118511.1	0.460935	0
ANAPC1	AC024075.3	0.460955	0
CACNB2	AC022400.1	0.46101	0
CACNB2	AL021937.1	0.46105	0
CACNB2	AC063965.2	0.461121	0
CACNB2	AL450344.2	0.461215	0
RHO	AC003043.2	0.461217	0
ITGB7	AC092145.1	0.461226	0
RBM10	OGFR.AS1	0.46123	0
ANAPC1	AC008737.1	0.46125	0
ADAM10	EBLN3P	0.461313	0
ENPP1	AC080038.1	0.461337	0
CACNB2	AC024270.3	0.461387	0
NOC2L	AL645728.1	0.461493	0
CACNB2	LINC00954	0.46161	0
MEF2A	TMEM51.AS1	0.461628	0
ANAPC1	AP002449.1	0.461677	0
HTR7	AC008759.3	0.461682	0
CCKBR	AL158055.1	0.461868	0
CACNB2	AC008543.3	0.462139	0
NEUROD1	LINC02500	0.462198	0
CACNB2	AL031432.5	0.46224	0
CACNB2	AC124283.3	0.462246	0
CACNB2	AC135050.3	0.462286	0
CACNB2	AC004494.1	0.462335	0
CP	AC022509.3	0.462365	0
ANAPC1	AC131971.1	0.462485	0
CACNB2	AC005899.5	0.462511	0
CACNB2	AC092428.1	0.462564	0
CACNB2	AL023882.1	0.462694	0
RHO	AL592146.2	0.462718	0
ANAPC1	AC132192.1	0.462741	0
CASC3	AC022211.2	0.462757	0
ANAPC1	AC145285.6	0.462883	0
CACNB2	BEAN1.AS1	0.462892	0
CACNB2	AC020661.3	0.46294	0
CACNB2	AC011465.1	0.463082	0
CACNB2	AC025279.1	0.463188	0
CACNB2	AC012557.1	0.463274	0
CACNB2	AC025165.4	0.463306	0
CACNB2	AL022322.2	0.463428	0
ANAPC1	AC012443.2	0.463507	0
ADAM10	AC005034.5	0.4636	0
CACNB2	AC004908.3	0.463609	0
CACNB2	AC020908.3	0.46377	0
RHO	PTCSC2	0.463802	0
CACNB2	AC092902.6	0.463932	0
CACNB2	AC007496.1	0.463958	0
CACNB2	AC108451.1	0.464125	0
CACNB2	AC078778.1	0.464147	0
ANAPC1	AL121987.2	0.46416	0
CACNB2	AC026124.1	0.464189	0
CACNB2	KIAA0087	0.464233	0
CACNB2	AL109824.1	0.464267	0
CACNB2	AC019205.1	0.464375	0
ANAPC1	AC092653.1	0.464451	0
ADH1A	AC122134.1	0.464569	0
CACNB2	PSPC1.AS2	0.46472	0
CXCL13	AL133467.1	0.464876	0
CACNB2	AF111169.3	0.464907	0
CACNB2	LINC02795	0.464932	0
ANAPC1	AL031778.1	0.464962	0
CACNB2	AC090772.2	0.464992	0
ANAPC1	BAIAP2.DT	0.465021	0
CACNB2	AC114763.2	0.465144	0
CACNB2	AC007292.2	0.465215	0
CACNB2	AL162586.2	0.465431	0
CACNB2	AC100827.4	0.46548	0
CACNB2	AC009560.4	0.465723	0
CACNB2	AC007496.2	0.465743	0
CACNB2	AC103703.1	0.466103	0
TSC2	AC139887.1	0.46612	0
CACNB2	ITGB5.AS1	0.466141	0
CACNB2	ASH1L.IT1	0.466143	0
CUL4A	AL137002.2	0.466412	0
CACNB2	AL513320.1	0.466466	0
FRS2	AC090061.1	0.466511	0
CACNB2	AL135999.1	0.466532	0
TRPC5	LINC02545	0.466633	0
CACNB2	RAI1.AS1	0.466696	0
CASC3	MAP3K14.AS1	0.466789	0
CACNB2	AL160396.2	0.4668	0
CACNB2	AC022146.2	0.466847	0
CACNB2	ZNRF3.IT1	0.466868	0
CACNB2	AC055811.1	0.466935	0
CACNB2	AL390071.1	0.466967	0
POSTN	LINC02126	0.467066	0
CACNB2	AC107464.1	0.467282	0
CACNB2	LINC00926	0.467282	0
ANAPC1	AL360181.2	0.467322	0
CACNB2	AL137244.1	0.467453	0
CACNB2	AC005277.2	0.467456	0
CACNB2	GHRLOS	0.467524	0
CACNB2	AL163192.1	0.467596	0
ANAPC1	AF241728.1	0.467602	0
CACNB2	AP006621.2	0.467604	0
CACNB2	AC024267.3	0.467643	0
RHO	AC019209.3	0.467728	0
CACNB2	AC104964.2	0.46773	0
RHO	LINC01363	0.467739	0
ANAPC1	AL645504.1	0.467756	0
CACNB2	AC023906.4	0.467825	0
CTSB	PELATON	0.467835	0
MEF2A	WASHC5.AS1	0.467896	0
CACNB2	AC016705.3	0.467911	0
ANAPC1	LINC01123	0.467959	0
CACNB2	AL442125.1	0.468028	0
ANAPC1	AL121992.1	0.468251	0
CACNB2	AC009318.1	0.468375	0
CXCL13	PRKAR1B.AS1	0.468404	0
ANAPC1	AL133230.1	0.468432	0
RHO	AL157831.3	0.468497	0
RHO	AC090220.1	0.468873	0
CACNB2	AL591767.1	0.468952	0
CACNB2	AC104109.4	0.469069	0
CACNB2	AC084782.2	0.469136	0
CACNB2	AL513534.2	0.469149	0
RHO	AC122688.5	0.469207	0
CXCL13	KLHDC7B.DT	0.469308	0
CACNB2	AC010359.3	0.469371	0
IGF1R	AC055807.1	0.469459	0
CACNB2	AC126773.3	0.4695	0
CXCL13	CCR5AS	0.469612	0
TRIOBP	L3MBTL2.AS1	0.469645	0
CACNB2	AL080317.1	0.469675	0
RHO	DAAM2.AS1	0.469686	0
CACNB2	DANT2	0.469897	0
ANAPC1	AP000786.1	0.470158	0
CACNB2	AC130469.1	0.470169	0
CACNB2	AC159540.2	0.47017	0
CACNB2	AP001429.1	0.470204	0
CACNB2	AL031658.1	0.470217	0
CACNB2	AC124066.1	0.470243	0
CACNB2	AC092745.1	0.470245	0
CACNB2	AC015845.1	0.470279	0
CACNB2	AC131953.1	0.470448	0
CACNB2	Z98885.3	0.470486	0
CACNB2	AC020978.3	0.47052	0
DTX3L	AC013486.1	0.470544	0
ANAPC1	AC125807.2	0.470551	0
RHO	AL354733.1	0.470559	0
ANAPC1	AL139423.2	0.470664	0
ANAPC1	AL021368.2	0.47076	0
CACNB2	AC011467.6	0.470815	0
CACNB2	AC007038.1	0.470856	0
CASC3	PRKAR2A.AS1	0.470894	0
CACNB2	ARNILA	0.470963	0
CACNB2	AC113398.2	0.471012	0
ANAPC1	LINC00216	0.471119	0
CACNB2	AL355581.1	0.471134	0
CACNB2	AC010261.2	0.471141	0
ITGB7	AC008105.3	0.471145	0
CACNB2	AC064836.3	0.471149	0
CACNB2	ITCH.IT1	0.471487	0
TSC2	AL670729.3	0.471581	0
NEUROD1	AC062004.1	0.471614	0
CACNB2	MIR302CHG	0.471696	0
CACNB2	ZNF32.AS1	0.471858	0
HTR7	AC124014.1	0.471907	0
ANAPC1	GAS8.AS1	0.471977	0
CACNB2	CARS1.AS1	0.471991	0
CASC3	LINC02606	0.472029	0
ADAM10	AC025917.1	0.472112	0
CACNB2	LINC02636	0.472168	0
IVL	BX469938.1	0.47223	0
RHO	AC091230.1	0.472351	0
ANAPC1	AC004943.2	0.472471	0
ARF6	AL627171.2	0.472504	0
ENPP1	AL136987.1	0.472538	0
CACNB2	AC010623.1	0.472573	0
ADAM10	AC022400.4	0.472574	0
CACNB2	AL356481.3	0.472821	0
CACNB2	AL139423.1	0.472934	0
CACNB2	AL008721.2	0.473	0
CACNB2	AC016949.1	0.473016	0
ANAPC1	AC024896.1	0.473114	0
CACNB2	AL445248.1	0.473149	0
CACNB2	AC006017.1	0.473411	0
CACNB2	PPM1F.AS1	0.473446	0
NANOG	Z98747.1	0.473494	0
ANAPC1	LINC00174	0.473555	0
RHO	AP003108.1	0.473655	0
CACNB2	AC015871.6	0.473686	0
CUL4A	PRECSIT	0.47373	0
CACNB2	LINC01238	0.473754	0
CXCL13	LINC00582	0.473797	0
IVL	AP005271.1	0.473905	0
ANAPC1	KDM4A.AS1	0.47408	0
CACNB2	FP325332.1	0.474202	0
CACNB2	PLCE1.AS1	0.474334	0
DTX3L	AL353807.5	0.47438	0
LDHA	AC084117.1	0.474421	0
CYP19A1	AC113167.1	0.474437	0
CACNB2	ZFHX2.AS1	0.474478	0
ANAPC1	AC005253.1	0.474639	0
CACNB2	AC073517.1	0.474706	0
CACNB2	AC079336.2	0.474725	0
EEF1A1	SNHG32	0.474737	0
IVL	LNCDAT	0.474748	0
CACNB2	AP002748.6	0.474861	0
CACNB2	AC026979.1	0.474921	0
ANAPC1	AC004771.2	0.47495	0
CACNB2	RBFADN	0.475053	0
ADAM10	AP000759.1	0.47532	0
ENPP1	AC027288.3	0.47561	0
ANAPC1	AL133406.2	0.475665	0
CACNB2	AC080188.1	0.475672	0
ANAPC1	AC005562.1	0.475721	0
CACNB2	AC135050.1	0.47581	0
CACNB2	AL445223.1	0.475825	0
HTR7	AC016583.2	0.475903	0
CXCL13	TRBV11.2	0.47609	0
CACNB2	AC027796.4	0.476254	0
CACNB2	AC007533.1	0.476595	0
ANAPC1	AL513327.1	0.476671	0
CUL4A	AL136221.1	0.476671	0
CACNB2	BCL2L1.AS1	0.476821	0
CACNB2	Z83745.1	0.476985	0
CACNB2	AC129803.1	0.477152	0
IVL	AC005725.1	0.477211	0
ANAPC1	SLFNL1.AS1	0.477215	0
ADAM10	AC108010.1	0.47723	0
FRS2	AC010186.3	0.477354	0
[truncated: 714 more rows]

## Sheet: Supplementary Data 3
Supplementary Data 4.Prognostic lncRNAs decided from univariate COX regression analysis(P<0.05)
lncRNA	HR	HR.95L	HR.95H	P-value
TTTY1	1.49504e+33	6.97343e+13	3.20525e+52	0.00076952
LINC00525	0.603059	0.371542	0.97884	0.0407063
LINC01620	42.5229	1.17681	1536.52	0.0404702
SNHG11	1.26306	1.01739	1.56804	0.0343284
TYMSOS	0.759807	0.59516	0.970002	0.0274973
MTUS2-AS1	4.50593	1.26432	16.0587	0.0202505
HDHD5-AS1	0.767013	0.614714	0.957045	0.0188375
LINC02583	22.8708	1.55205	337.021	0.0225952
FAM230G	1960.69	1.03543	3.71276e+06	0.0489522
SNHG17	1.29931	1.07956	1.5638	0.00561056
KIAA1671-AS1	0.841772	0.724265	0.978345	0.0247452
POLH-AS1	0.746182	0.583296	0.954556	0.0198006
LINC02868	2.46347	1.0385	5.84369	0.0407872
AL121827.1	1.76317	1.03728	2.99702	0.036153
LINC01556	0.836329	0.713711	0.980014	0.0271376
AC134312.1	1.73515	1.13519	2.65219	0.0109052
LINC00898	1.53265	1.04478	2.24833	0.0289588
FAM230H	547915	6.06441	4.95038e+10	0.0232355
AC010336.1	0.459507	0.227238	0.929189	0.0304347
AL161756.1	0.582274	0.341931	0.991556	0.0464604
AC104472.1	0.301169	0.138415	0.655294	0.0024816
AC025171.2	0.784105	0.629409	0.97682	0.030073
LINC00598	2.02214	1.04299	3.9205	0.0371086
LINC00189	1.67176	1.2127	2.30459	0.00170454
AC110619.1	1.19236	1.04909	1.3552	0.00706656
LL22NC03-63E9.3	0.623804	0.426509	0.912363	0.0149837
LINC01118	7.33318	1.78341	30.1532	0.00574597
AC079305.1	0.795156	0.643639	0.98234	0.0335733
AC009988.1	0.47897	0.271548	0.844833	0.0110122
AC011625.1	1.79336	1.13866	2.8245	0.0117269
AFF2-IT1	5.89475	1.53051	22.7036	0.00992106
AC106786.1	1.24179	1.00769	1.53027	0.0421661
LINC02247	1.86377	1.01175	3.43327	0.0457763
AL357507.1	0.913432	0.838284	0.995317	0.0387218
AC117453.1	3.47182	1.61038	7.48493	0.00149532
HCG14	0.85885	0.741446	0.994844	0.0424694
LINC00570	5.2767	1.04937	26.5336	0.0435453
LINC02667	5.58225	1.527	20.407	0.00932253
SEZ6L-AS1	0.0327399	0.00119003	0.900734	0.0431988
DTNB-AS1	0.762983	0.59846	0.972735	0.0290328
LINC01832	420.339	3.83988	46013.1	0.0116838
LINC02633	0.811573	0.663347	0.99292	0.0424565
AL117329.1	1.6834	1.08099	2.62151	0.02119
AC005019.2	2.03003	1.1427	3.6064	0.0157389
AL033379.1	3.63336	1.02616	12.8647	0.0455
LINC02052	7.06521	2.03422	24.5387	0.00208526
PCOLCE-AS1	1.60685	1.04907	2.4612	0.0292453
AC015987.1	0.673066	0.458416	0.988225	0.0433407
LINC00240	0.813751	0.662565	0.999434	0.0493721
AC107079.1	2.08661	1.02287	4.25656	0.0431617
LINC00502	122.55	1.51506	9912.78	0.0319273
AL355592.1	1.71058	1.15043	2.54349	0.00799423
LINC00337	0.775649	0.610977	0.984705	0.0369282
OSTM1-AS1	1.86055	1.08174	3.20006	0.0248369
INTS6L-AS1	0.779571	0.615295	0.987708	0.0391692
LINC01763	1.41787	1.04497	1.92383	0.0249301
AL021707.1	1.49229	1.0162	2.19141	0.0411555
AC013733.1	4440.17	1.61759	1.2188e+07	0.0376156
PTPRD-AS1	1.5951	1.16716	2.17994	0.00339114
AC069281.1	2.41074	1.26953	4.57781	0.0071591
AL513210.1	92.274	7.36271	1156.43	0.000452178
AC098872.1	8.4616	2.0293	35.2825	0.00337447
AL138767.3	1.48665	1.0107	2.18671	0.0440052
PCA3	1.83614	1.03983	3.24226	0.0362067
AL500522.1	3.19264	1.3987	7.28746	0.00583672
LINC02528	0.70628	0.520946	0.957549	0.0251366
AC026167.1	1.92535	1.41946	2.61155	2.53002e-05
LINC01375	0.00031122	2.64802e-07	0.365774	0.0251685
LEMD1-AS1	0.822979	0.68197	0.993144	0.0421831
AL365271.1	5.80225	1.36182	24.7214	0.0174273
AC091729.2	1.36986	1.04379	1.79779	0.0232718
AC006150.1	722.786	6.35075	82261.1	0.00642587
Z93930.2	0.810445	0.669249	0.98143	0.0314069
AL139254.1	136.089	2.07641	8919.38	0.0213162
CYP4F26P	0.574691	0.3417	0.966548	0.036777
AL513314.1	1.64064	1.05242	2.55764	0.0288534
LINC02679	1.80034	1.0318	3.14133	0.0384357
ZNF451-AS1	0.467351	0.222092	0.98345	0.0450776
LINC00840	4.8511	1.11206	21.1618	0.0356151
AC005082.1	0.912908	0.838288	0.994169	0.036227
LINC02051	1.49453	1.13548	1.9671	0.00415226
AC104463.2	1.27111	1.00381	1.6096	0.0464244
BSN-DT	0.584503	0.352144	0.970182	0.0377967
LINC00454	2.61088	1.19627	5.69831	0.0159528
LINC00511	0.760326	0.626441	0.922825	0.00555989
AL162584.1	2.02324	1.29378	3.16401	0.00200854
AL512785.1	0.884237	0.812158	0.962714	0.00457042
AL442638.1	2.9336	1.02287	8.41355	0.0452812
ARHGEF7-AS1	9.39529	1.4162	62.3301	0.0203196
AL050309.1	0.343661	0.192569	0.613302	0.000301102
AL590422.1	0.109102	0.0200702	0.593076	0.0103246
MIR4290HG	548.348	1.13923	263938	0.0453571
HSD11B1-AS1	0.718739	0.519988	0.993458	0.0455319
AL031779.1	2.69302	1.27367	5.69404	0.00950949
AL033504.1	1.468	1.05488	2.0429	0.0227956
AL713998.1	1.15118	1.03141	1.28486	0.012015
LINC01940	9.17925	2.42698	34.7174	0.00108968
AP000282.1	3.82271	1.03573	14.109	0.044151
AC122136.1	10.7117	1.56617	73.2617	0.0156364
AC007383.1	0.797721	0.662557	0.960457	0.0170372
RBM15-AS1	0.458361	0.259862	0.808488	0.00705638
IL6R-AS1	0.684013	0.527616	0.88677	0.00414116
AC010967.1	0.345388	0.123485	0.966058	0.0427888
LINC02048	1.70566	1.01011	2.88016	0.0457614
AL162419.1	0.615979	0.390433	0.971819	0.0372658
LINC02585	0.777949	0.653863	0.925583	0.00462261
AC010891.1	968.472	1.11492	841261	0.0464291
LINC01760	54.7314	1.01152	2961.41	0.0493461
AL513550.1	0.838024	0.720171	0.975162	0.0222998
AC006460.1	0.448834	0.22806	0.883327	0.0203895
WEE2-AS1	0.780335	0.62039	0.981515	0.0340575
AC064807.1	0.775682	0.630334	0.954546	0.0164226
MIR4500HG	3.34827	1.07429	10.4357	0.0372041
LINC02587	1.3526	1.0631	1.72093	0.0139734
AL137026.1	1.77757	1.13358	2.7874	0.0122025
AC068491.1	1.59859	1.1564	2.20987	0.00451833
AC009229.2	0.739197	0.554612	0.985215	0.0392473
LINC00582	0.699916	0.51163	0.957494	0.0256387
LINC00710	5.49679	1.39337	21.6846	0.0149453
BX284656.1	2.91489	1.11195	7.64114	0.0295721
LINC00452	1.46336	1.01238	2.11525	0.042824
AL359853.1	1.2474	1.00498	1.5483	0.044963
AC012445.1	5.78255	1.08669	30.7703	0.039644
AL391336.1	157.937	7.2881	3422.56	0.00125719
LINC01758	2.21524	1.03618	4.73595	0.0402045
LINC02681	3.70714	1.52072	9.0371	0.00395184
SOS1-IT1	0.825515	0.694166	0.981718	0.0301101
LINC01813	126.488	3.11297	5139.52	0.0104443
AC103925.1	3.43041	1.38685	8.48519	0.00763659
AL450469.1	24.4359	1.58603	376.483	0.0219914
AL118523.1	7.10405	2.1569	23.3982	0.00126471
AP001042.2	222.453	5.8848	8408.99	0.00354195
AC005518.1	3.03122	1.22246	7.51623	0.016689
STARD13-IT1	0.15725	0.0552061	0.447911	0.000532588
LINC01048	1.96783	1.05351	3.67567	0.0337124
AL353152.1	0.542386	0.325286	0.904381	0.0190145
AL021940.1	1799.11	9.59259	337425	0.00500638
AL391807.1	1.80293	1.09164	2.97768	0.0213084
HAO2-IT1	687.861	9.83814	48093.8	0.00256995
AP001116.1	241118	27.6948	2.09923e+09	0.00741694
AC092431.1	1.40784	1.04974	1.8881	0.022363
AL590133.1	0.683496	0.50031	0.933753	0.0168228
AL008638.1	2.80259	1.05072	7.47534	0.0395128
AC244102.1	85.2545	4.9693	1462.65	0.00217297
AL365204.1	61.315	2.48624	1512.14	0.0118397
AP006285.1	2.4666	1.06233	5.72715	0.0356726
AL136369.2	4.58239	1.47705	14.2164	0.0084089
AP000855.1	46.0569	2.18097	972.608	0.0138536
LINC00410	1143.22	17.3507	75324.9	0.0009826
LINC01354	1.27127	1.0454	1.54593	0.0161817
AC009542.1	0.411442	0.234542	0.721768	0.00195496
AC067945.2	0.627289	0.403836	0.974385	0.037945
AC099560.1	3.26311	1.39455	7.63536	0.00639671
AL135923.2	0.000552461	4.25529e-07	0.717255	0.0402843
AC079354.1	0.631318	0.409321	0.973714	0.037484
LINC01880	15.9925	1.63617	156.316	0.0171602
AC093390.1	2.78803	1.0058	7.72823	0.0487135
RPS6KA2-IT1	1.50202	1.13337	1.99058	0.00463623
AC092966.1	217.015	1.86801	25211.7	0.0265873
AC022540.1	0.314552	0.105532	0.937565	0.0379253
AL050404.1	3.62583	1.14841	11.4477	0.0281016
AC010745.4	3.0924	1.25499	7.61995	0.0141439
TGFB2-AS1	0.84174	0.715593	0.990126	0.037548
LINC01809	14.7126	1.03423	209.297	0.0471659
LINC00665	0.82527	0.694288	0.980963	0.0294108
AL592463.1	9.81306	1.0255	93.9017	0.0474999
LINC00374	0.00327985	1.66463e-05	0.646234	0.0338439
AL161909.2	0.633945	0.446483	0.900114	0.0108242
LINC01722	3.80559	1.52537	9.49444	0.00416789
LINC00892	0.416961	0.222827	0.780229	0.00621494
LINC00702	1.53779	1.0216	2.31481	0.039174
TMEM18-DT	0.904244	0.81869	0.998739	0.0471606
DSCR10	1.41221	1.02572	1.94432	0.0343765
TLR8-AS1	0.848268	0.748157	0.961775	0.0102216
CHRM3-AS2	0.140545	0.0276038	0.715584	0.0181294
AL133480.1	0.388144	0.154532	0.974914	0.0440063
IATPR	0.225606	0.0637828	0.797987	0.0208843
AP000688.2	0.798687	0.679493	0.93879	0.00641205
LINC00841	3.48607	1.39695	8.6994	0.0074409
LINC01648	103.534	1.52304	7038.04	0.0311306
BX664718.1	3.01225	1.03203	8.79205	0.0436271
AL009181.1	0.3433	0.149821	0.786637	0.0114961
AC003035.2	0.844648	0.758361	0.940752	0.00213468
AC019068.1	3.0843	1.11003	8.56996	0.0307603
AC108047.1	0.815253	0.691073	0.961748	0.0154118
AL445430.1	0.109017	0.018388	0.646323	0.0146628
AP001628.2	0.467562	0.224595	0.973372	0.0421429
AC079248.1	696.181	34.4899	14052.5	1.96043e-05
LINC02599	2.49561	1.45492	4.28071	0.000894008
AC016907.2	0.188232	0.036309	0.975829	0.0466895
AC145543.1	80.7969	2.078	3141.55	0.0186938
AC026202.2	0.701509	0.523717	0.939657	0.0174386
LINC01360	1.99095e-13	7.00625e-26	0.565764	0.0456198
LINC01425	1.97168	1.09598	3.54706	0.0234595
AL157834.2	1.33982	1.0649	1.68572	0.012539
AC006042.3	0.587757	0.362136	0.953947	0.0314943
LINC01723	1224.96	4.39179	341669	0.013323
CLYBL-AS1	2.37005	1.13154	4.96411	0.0221617
AC073188.5	1.38362e+06	332.501	5.75762e+09	0.000882215
LINC01250	0.648392	0.423589	0.992501	0.0460846
AL022724.2	0.839385	0.716172	0.983796	0.0306446
LINC02765	2.63913	1.36227	5.11281	0.00402451
AL357127.1	9.80749	1.21843	78.9435	0.0319029
LINC01934	0.0787086	0.00725666	0.853705	0.0366169
AL603840.1	2.79437	1.11157	7.02471	0.0288988
AC016027.2	0.684335	0.488448	0.95878	0.0274808
AL157387.1	11.2331	1.60338	78.6973	0.0148802
LINC01659	0.853057	0.734061	0.991342	0.0381347
AL357558.2	26.212	1.05862	649.023	0.0460696
LINC02658	767.861	2.34944	250958	0.0245037
AL591848.1	0.707905	0.517402	0.968551	0.0307924
BX324167.1	4.65247	1.32678	16.3143	0.0163201
AC068286.1	10.2098	1.84443	56.5162	0.00778765
LINC02331	1.16703	1.04988	1.29724	0.00421095
LINC01281	0.133497	0.0238237	0.748059	0.0220165
AC012360.1	0.675468	0.516881	0.882712	0.00405658
AL353615.1	7.83754	1.71874	35.7394	0.00782448
AC007731.2	4.02632	1.21904	13.2984	0.0223205
AL109767.1	0.118551	0.0169457	0.829379	0.0316781
AC005540.1	0.306884	0.100755	0.934719	0.0376392
AL158832.1	4.51581	1.38098	14.7667	0.0126331
HGC6.3	1.17757	1.00741	1.37649	0.0401086
LINC01447	1.49486	1.07832	2.07231	0.015846
AC079988.1	6.57441	1.14005	37.9132	0.0351537
LINC01953	14.8602	2.22503	99.2459	0.00534541
AC006369.1	0.405614	0.189844	0.866621	0.0198309
AC079584.1	12.854	2.11024	78.2965	0.00560472
AC026355.3	1.47398	1.06244	2.04493	0.0202038
ITCH-AS1	0.51487	0.30094	0.880875	0.015397
AF127577.5	0.741195	0.555066	0.989737	0.0423685
LINC01945	2.11686	1.0779	4.15725	0.0294209
LINC01744	1.87483e+06	362.928	9.68504e+09	0.000929122
DLX2-DT	1.58678	1.06964	2.35395	0.0217605
PRKG1-AS1	10.1863	1.11165	93.3383	0.0400128
LINC00347	5.00136	1.19142	20.9948	0.0278599
DMD-AS3	32.2778	1.13979	914.072	0.0416835
BET1-AS1	1.36212	1.00737	1.8418	0.0446766
AC020719.1	203.378	1.51112	27372.3	0.0335845
AC005550.2	3.42332	1.00726	11.6346	0.04866
CNTFR-AS1	2.44636	1.21512	4.92516	0.0122207
LINC01792	36.086	3.25045	400.621	0.00350276
AL691515.1	12.366	2.26345	67.5596	0.00369788
UPP2-IT1	0.430933	0.220941	0.840511	0.0135226
AC012668.3	3.07742	1.20177	7.88043	0.0191253
AL672277.1	0.601882	0.371518	0.975085	0.039164
LINC01497	2.32365	1.10373	4.89191	0.0264314
AL137026.2	1.80024	1.07561	3.01305	0.0252631
AP002856.4	2.89524	1.05049	7.97952	0.03986
AC073834.1	9.02572	1.50026	54.2998	0.0162605
AL109615.3	0.74969	0.624667	0.899734	0.00196793
AL590483.2	103770	3.53252	3.04833e+09	0.0277791
AL353680.1	9.0719e-06	3.66916e-10	0.2243	0.0244752
AC104462.2	1.71219	1.01658	2.88378	0.0431999
TTTY23	6.43957e+18	1730.2	2.39672e+34	0.0179059
LINC01119	1.47893	1.0998	1.98876	0.00961362
LINC00879	292.985	1.84535	46517.1	0.0280255
ITIH4-AS1	0.314757	0.113165	0.875464	0.0267744
AC080013.1	1.31814	1.01652	1.70925	0.0371992
AC004594.1	0.370756	0.140324	0.97959	0.0453319
AC099328.2	113.415	1.62722	7904.89	0.0289033
AC131210.1	0.138497	0.0235499	0.814506	0.0287472
LINC02042	3.28616	1.54813	6.97542	0.00194806
AC093904.1	3.59378	1.00453	12.857	0.0491937
AC078788.1	0.40568	0.211818	0.776969	0.00650672
AC004690.2	1703.78	1.04773	2.77062e+06	0.0485726
TRBV11-2	0.811422	0.673155	0.97809	0.0283516
AC000372.1	1.50412e-06	6.50978e-12	0.347533	0.0333629
LINC00996	0.591716	0.401676	0.871668	0.00793384
CD200R1L-AS1	3.51338	1.52829	8.07685	0.00308998
MNX1-AS1	0.84908	0.73291	0.983664	0.0293037
CACNA2D3-AS1	0.380869	0.149362	0.971201	0.0432644
CFAP61-AS1	1.14085	1.01386	1.28374	0.0286246
CFAP44-AS1	0.385707	0.164603	0.903814	0.0283265
AC092994.1	320.394	5.39521	19026.6	0.00562538
LINC01995	1171	12.358	110959	0.00234454
LINC02077	5.51611	1.10119	27.6313	0.0377812
AC246787.2	0.616079	0.433054	0.876458	0.00707836
AL109761.1	0.605241	0.432947	0.8461	0.00330678
MIR3150BHG	4.78968	1.58275	14.4944	0.00555932
DACT3-AS1	2.78712	1.28024	6.06764	0.00981274
AC008659.1	2.10988	1.17966	3.77364	0.0118379
LINC02325	0.0843077	0.00995146	0.714246	0.0232898
LINC00968	2.0298	1.05821	3.89342	0.0331533
CACNA1C-AS1	1.5848	1.04353	2.40681	0.0307857
RGMB-AS1	0.747375	0.564464	0.989557	0.0420252
LINC02466	1.8002	1.01439	3.19476	0.0445607
SNHG10	0.777904	0.627056	0.965041	0.0224007
ZBED5-AS1	0.756195	0.61189	0.934532	0.00969
AC008897.2	0.458445	0.238612	0.880809	0.0192376
NNT-AS1	0.761964	0.601164	0.965776	0.0245816
AC016550.1	4.08301e+28	84258	1.97857e+52	0.0179059
AC096733.1	0.228037	0.0554475	0.93784	0.0404705
AC243972.1	0.678851	0.469108	0.982372	0.0399478
AC096577.1	3.40477	1.04297	11.1149	0.0423917
AC091917.1	3769.73	6.22045	2.28455e+06	0.0117647
AC105415.1	0.0977957	0.0161524	0.592109	0.0113951
AC092608.1	0.788087	0.632417	0.982075	0.0339166
AC096759.1	2.39943	1.36647	4.21322	0.00231177
FLJ46284	2.43913	1.10553	5.38147	0.0272135
LINC02431	5.32781e-18	1.04935e-33	0.0270507	0.0311135
AC008808.1	41.7298	2.26071	770.281	0.0121313
AC034234.1	0.3552	0.134982	0.934697	0.0360143
AC027801.2	1.71594	1.08771	2.707	0.0202638
AC012640.1	0.663292	0.448555	0.98083	0.0396917
AC093599.1	2.18424	1.35131	3.53057	0.00142844
LINC02362	0.647369	0.45254	0.926075	0.0172947
AC105389.1	5.80346e+06	67.4856	4.99071e+11	0.00722
AC010267.1	19506.2	26.7612	1.4218e+07	0.00331057
AL121809.1	0.245852	0.0619034	0.976411	0.0461641
AC109464.2	283822	43.286	1.86099e+09	0.00510603
LINC01088	2.39727	1.03949	5.52858	0.0402856
AC020703.1	3.6512	1.07225	12.433	0.0383078
LINC01234	1.2217	1.05968	1.40848	0.00580629
LINC02225	5.49065	1.64102	18.3711	0.00571346
BMPR1B-DT	0.892861	0.824911	0.966409	0.00501595
LINC00942	1.27656	1.00881	1.61536	0.0420521
AC105384.1	1.73524	1.16387	2.58711	0.00683789
AP001961.1	4.43782	1.23283	15.9748	0.0225922
AC097494.1	8.1945e-08	1.40238e-14	0.478826	0.0401113
AC113385.1	22.936	1.72567	304.844	0.0176291
ARHGEF38-IT1	0.419897	0.181922	0.969171	0.0420181
AC121161.2	0.447504	0.258356	0.775129	0.00412061
AC122710.1	1.52965	1.01564	2.3038	0.0419259
CACNA1G-AS1	1.71344	1.21156	2.4232	0.002325
LINC02108	22.7677	1.7705	292.781	0.0164695
AC078881.1	1.63572	1.03871	2.57586	0.0336783
LINC02229	0.0385378	0.00177554	0.836458	0.0381077
AC097501.1	17.2727	1.02298	291.642	0.0481864
LINC02502	3.62422	1.07493	12.2194	0.0378488
LINC02499	4.8505	1.05451	22.3113	0.0425472
LINC02260	0.00934896	0.000114728	0.761826	0.037422
AC131182.1	0.584069	0.350494	0.973301	0.039034
AC027315.1	0.00276522	8.99149e-06	0.850411	0.0438625
AC022424.1	0.433646	0.195565	0.961566	0.0397416
AC125807.2	1.21019	1.03164	1.41965	0.0191561
TRPC7-AS2	0.635881	0.43108	0.937982	0.0224433
AC021491.3	2.34097	1.22225	4.48364	0.0103106
AC020551.1	48.8781	2.30057	1038.47	0.0126214
AC005355.1	1.47159	1.04156	2.07918	0.0284623
AC091860.2	18.412	1.27541	265.799	0.0324717
AL133330.1	0.600855	0.374183	0.964839	0.0350231
MIR3945HG	0.30584	0.103808	0.901071	0.0316406
AC024132.3	11.9883	1.80759	79.5091	0.0100749
AC103879.1	4.32953	1.17766	15.917	0.0273735
AC025244.2	1.69659	1.09634	2.62549	0.0176533
LINC00605	0.88107	0.794983	0.97648	0.0157924
LINC02230	5.67368	2.39992	13.4132	7.68018e-05
AC113410.2	1.7837	1.09278	2.91146	0.0206196
AC005920.3	0.10892	0.020672	0.5739	0.00892583
AC009623.1	36.1395	1.42486	916.626	0.0296605
AC025366.1	4.85695	1.08319	21.7783	0.0389853
AC008378.1	0.207887	0.0565781	0.763845	0.0179967
AC040970.1	0.842997	0.71534	0.993435	0.0414914
AC008680.1	2.3067	1.13003	4.70862	0.0216913
AC104051.1	142.682	1.17184	17373	0.0428996
AC090809.1	1.23041	1.0312	1.46811	0.021397
AC023644.1	1.54869	1.04468	2.29587	0.0294379
AP003696.1	0.686216	0.482155	0.976642	0.036508
AP003469.2	0.772569	0.645757	0.924284	0.00479261
AC023200.1	22.6146	3.89505	131.3	0.000510644
AC084116.2	23.7004	1.32311	424.537	0.031544
AC012574.1	5.17567	1.10302	24.2857	0.0371355
AC106801.1	0.360832	0.154802	0.841073	0.0182349
AC084116.3	14.3619	4.01665	51.3521	4.15186e-05
AC100849.1	2.2939	1.07569	4.89172	0.0316503
AF181450.1	3.8551	1.35392	10.9769	0.0114877
ZFHX4-AS1	1.97847	1.43304	2.7315	3.37698e-05
AC136601.1	2.49117	1.34815	4.60329	0.00357362
LINC02847	1.99795	1.15213	3.46472	0.0137342
AP005357.1	192123	24.9608	1.47876e+09	0.00770719
LINC01151	0.504846	0.268901	0.94782	0.0334442
AC010834.3	1.26596	1.03116	1.55423	0.0242511
AC105118.1	1.18506	1.01611	1.3821	0.0304946
AC010609.1	0.268629	0.0751467	0.960275	0.0431422
AC012574.2	4.95057	1.34211	18.2609	0.016315
LINC00051	0.754597	0.584248	0.974616	0.0310115
AC105150.1	0.333543	0.113119	0.983483	0.0465743
LINC01938	1.6893e-08	1.01201e-15	0.281988	0.0349313
LINC01591	4.01895	1.08087	14.9434	0.0378909
AC079209.2	0.135981	0.0398692	0.463786	0.00143579
AC090103.1	25.9909	1.2483	541.155	0.0354531
AC100797.1	0.64344	0.482981	0.857208	0.00258931
LINC01933	1.49257	1.0049	2.21689	0.0472352
AC022973.4	0.728033	0.530185	0.999713	0.0497929
AC007991.4	0.78751	0.645711	0.960449	0.0183556
MAFA-AS1	1.24144	1.059	1.4553	0.00765665
AC062004.1	2.23316	1.19273	4.18118	0.0120481
AP003306.1	0.771671	0.618171	0.963286	0.021992
AP003086.1	0.649275	0.508505	0.829015	0.000532461
AP006295.1	33.5509	1.09582	1027.23	0.0441797
LINC02750	1.80491	1.0275	3.17049	0.039942
WAC-AS1	0.789312	0.634185	0.982384	0.0340775
AP003086.2	0.688956	0.489712	0.969265	0.0324195
AC022182.1	0.798956	0.64461	0.990258	0.0404275
AC067930.2	0.758555	0.597296	0.963349	0.023441
LINC02727	2.05262e+06	13.279	3.17287e+11	0.0171168
AP001372.2	0.813977	0.673339	0.983989	0.0334418
LGR4-AS1	0.661773	0.459798	0.952468	0.0262776
AP001547.1	0.66407	0.454681	0.969886	0.0341603
AP002360.1	0.863813	0.749592	0.995439	0.0430584
AP000793.1	378.597	3.58442	39988.6	0.0125282
LINC02687	227.851	3.06715	16926.4	0.0135163
AP000640.2	0.521851	0.309752	0.879181	0.0145334
AP002954.1	0.797168	0.643099	0.988147	0.0385662
LINC02735	3.43981	1.19525	9.89946	0.0219832
AC044839.3	4.33891	1.97671	9.52402	0.000253437
AP001830.2	0.0129411	0.000301846	0.554823	0.0233787
LINC02764	0.146573	0.0390279	0.550467	0.00445215
AL356215.1	0.240845	0.0580707	0.998891	0.0498215
AP000462.1	0.291902	0.11001	0.774538	0.0133944
AC023790.2	1.99493	1.19191	3.33895	0.00858773
AC007406.1	1.2233	1.00831	1.48413	0.0409656
LINC02460	3621.85	7.85036	1.67098e+06	0.00883578
AP003717.1	0.876159	0.776184	0.989012	0.0324604
DENND5B-AS1	0.67174	0.472956	0.954074	0.0262438
AP000439.2	2.73896	1.14363	6.55974	0.023751
AC007848.1	1.16504	1.01223	1.34093	0.0332234
CACNA1C-AS4	2.86805	1.01811	8.07938	0.0461593
AP002770.1	128.369	2.19165	7518.84	0.0193975
AP002518.1	8.83668	1.12662	69.3109	0.0381339
USP30-AS1	0.766224	0.621823	0.944157	0.0124434
CACNA1C-AS2	1.19965	1.01769	1.41415	0.0300899
AC078962.3	0.502408	0.265721	0.949921	0.0341707
AC007655.1	7.53725	1.63868	34.6681	0.00947771
LINC02368	1.80399e-06	3.89032e-12	0.836534	0.0469471
AL137779.1	0.64931	0.468506	0.899888	0.00950158
AP002892.2	0.416734	0.173796	0.999259	0.049806
AC024224.2	5991.17	2.18	1.64652e+07	0.0313301
AC026369.3	0.689224	0.493181	0.963194	0.0292896
AC005833.2	2.85986	1.18903	6.87854	0.0189441
LINC02378	0.488298	0.247217	0.964478	0.0390071
AC079362.1	52.8514	1.64946	1693.45	0.024905
AC079584.2	0.166821	0.0280497	0.992144	0.0489951
LINC01619	0.404238	0.170172	0.960256	0.0401856
LINC02297	0.00361826	1.5028e-05	0.87116	0.0445094
AC078880.1	18268.3	2.3079	1.44604e+08	0.0321475
LINC02356	1.75552	1.31665	2.34067	0.00012596
OVCH1-AS1	2.61632	1.23155	5.55817	0.0123594
LINC02463	5.12465	1.20856	21.73	0.0266252
LBX2-AS1	1.22323	1.04655	1.42972	0.0113512
AC039056.1	0.00221774	6.34944e-06	0.774615	0.0408112
CASC18	1.31845	1.01257	1.71674	0.0401004
AC079598.1	4.03382	1.12015	14.5263	0.0328811
AC011603.2	0.625325	0.405751	0.963722	0.033386
AL391832.3	2.14121	1.22708	3.73634	0.00735403
AC138932.1	1.88329	1.07924	3.28634	0.0258521
AC004846.1	1.48903	1.11778	1.98359	0.0065096
LINC02320	0.736664	0.561193	0.966999	0.0276856
LINC02313	0.784177	0.623599	0.986103	0.0375555
LINC02295	0.0206016	0.00104753	0.40517	0.0106377
LINC00239	0.829975	0.700943	0.98276	0.0306425
AL157871.2	0.775551	0.641492	0.937626	0.00866218
FRMD6-AS2	2.66486	1.16807	6.07969	0.0198524
AL133279.1	3.59586	1.51189	8.55233	0.00379108
AL133467.1	0.570085	0.376992	0.862081	0.00773798
FAM181A-AS1	0.766977	0.624363	0.942166	0.0114868
AL135838.1	0.274863	0.0807154	0.935998	0.0388512
AL121820.1	1.23969	1.00464	1.52973	0.0451634
AL139317.1	0.683802	0.517327	0.903848	0.00758147
AL161757.3	191.348	1.65911	22068.5	0.0300854
AL356022.1	29.2371	1.85899	459.824	0.0163502
AC087636.1	5.40181	1.70167	17.1476	0.00421004
AC004828.1	0.449726	0.205885	0.982363	0.0450056
AL355834.1	5.05011e-07	2.72133e-13	0.937176	0.048979
LINC02304	3.48182e-05	2.44608e-09	0.495612	0.0353935
AC108451.1	0.134664	0.0329191	0.550878	0.00527869
AC066612.1	0.394767	0.166749	0.934584	0.0345302
AC027088.3	11.3187	1.05542	121.386	0.0450136
LINC02622	3.19674	1.1011	9.28087	0.0325921
LINC00596	2.15061	1.12841	4.0988	0.0199592
AC026770.1	3.40663	1.15672	10.0328	0.0261392
AC113146.1	225.767	1.69049	30151.4	0.0299914
AC093334.1	3.9447	1.26587	12.2925	0.0179569
TPM1-AS	2.86239	1.04706	7.82504	0.040405
AC104574.1	0.000190898	2.39694e-07	0.152036	0.0119836
AC027237.4	1.49926	1.02688	2.18894	0.0359652
AC084757.3	1.41553	1.01278	1.97845	0.041923
AC092078.1	6.91165	1.25561	38.0461	0.0263151
AC012100.2	0.604333	0.383481	0.952377	0.0299896
AL138976.2	0.852515	0.730955	0.99429	0.0420601
AC093426.1	9.16104e-05	5.88937e-08	0.142502	0.0131545
AL365361.1	0.73523	0.582547	0.927931	0.00960413
AP005233.1	488.748	2.40428	99354.1	0.0224019
AC010333.1	2.39461	1.32591	4.32472	0.00378806
AC040169.1	0.819103	0.704121	0.952861	0.00972002
AC092620.2	0.00278728	4.09892e-05	0.189536	0.00628541
AL512408.1	0.793729	0.642265	0.980911	0.0324869
AC013565.1	1.38907	1.03924	1.85665	0.0264222
AGBL1-AS1	1.81046	1.01902	3.21659	0.0429479
LINC00556	2.61326	1.12045	6.095	0.0262044
AC023825.2	0.644242	0.424564	0.977585	0.0387801
AC134312.3	1.6072	1.03031	2.5071	0.0364767
AC120498.2	2.43975	1.4957	3.97966	0.000353446
AC091489.1	2.62881	1.01774	6.79019	0.0459042
AC092287.1	0.822472	0.680079	0.994678	0.043907
AC096644.3	5.8801e-07	9.47606e-12	0.0364872	0.0108353
AC009145.2	2.99507	1.01369	8.84926	0.0471929
AL359851.1	0.0295504	0.000905367	0.964498	0.0476709
AF067845.1	3.85982	1.32334	11.258	0.0134012
AL163051.1	0.74857	0.611011	0.917098	0.00518498
LINC01960	2.51368	1.21379	5.20566	0.0130798
AP005233.2	1.13029	1.00993	1.265	0.0330086
LINC00565	1.43063	1.10178	1.85763	0.00720281
AL158212.3	1.22319	1.0039	1.49039	0.0456594
AL356489.2	1.98938	1.02769	3.851	0.0412492
AC100821.2	0.678757	0.474948	0.970023	0.0334173
AL450468.2	0.0637509	0.00740276	0.549009	0.0122172
AP003071.2	2.54819	1.05821	6.13609	0.0369659
LINC02167	0.875187	0.775965	0.987096	0.0298921
AC083864.3	404418	2.59356	6.30614e+10	0.0343294
AC013640.1	3.68335	1.11393	12.1795	0.0326157
AC136944.2	39151.1	96.6855	1.58535e+07	0.000555714
LINC02136	7.30688	2.20287	24.2368	0.00115042
AC106745.1	1.7603	1.05263	2.94371	0.0311232
AC104758.4	23.3075	3.26763	166.249	0.00168276
AC079341.1	8.51632e-05	6.94111e-08	0.10449	0.00981173
AC092368.3	1.26207	1.03318	1.54166	0.0226247
AL157402.2	0.475492	0.246119	0.918633	0.0269283
AC091230.1	49671.6	50.0942	4.92525e+07	0.00212747
AC026992.2	2.04817	1.11408	3.76545	0.0210168
AL158211.1	1.28565	1.00148	1.65046	0.0486577
AC104417.2	293.587	19.7819	4357.19	3.64774e-05
AC093249.6	0.83205	0.703861	0.983586	0.031253
AC004706.1	1.2781	1.00176	1.63067	0.0483697
AC139530.1	0.530041	0.285759	0.983148	0.044022
AC124283.2	0.834612	0.699573	0.995717	0.0446832
LINC02861	1.36928	1.05187	1.78246	0.0195014
U95743.1	1.44582	1.11905	1.86801	0.00479571
AC004771.3	1.11276e+12	106375	1.16403e+19	0.00076952
AC118754.2	1.57279	1.0122	2.44385	0.0440229
AC007114.1	0.829967	0.698432	0.986273	0.0342628
AL513324.1	1.57378	1.11827	2.21482	0.00929042
AC068014.1	0.458827	0.234635	0.897232	0.0227931
AC002347.2	0.58566	0.360078	0.952567	0.0311015
AC129492.2	0.739448	0.614804	0.889361	0.00135119
PPP4R1-AS1	0.797355	0.645335	0.985186	0.0358826
AC100832.2	0.237738	0.0587312	0.962341	0.0440334
AC106037.2	0.612295	0.425324	0.881458	0.00832254
AC018521.3	3.00057	1.17281	7.67677	0.021874
AC016866.1	0.765721	0.611138	0.959404	0.0203311
LINC01894	1.73123	1.06809	2.80608	0.0259281
LINC02675	5.16863	1.60676	16.6265	0.00586081
AC011474.1	1.96396	1.22605	3.14598	0.00498911
AP001180.4	4.79862	1.08768	21.1706	0.0383638
AP001033.1	0.509405	0.297823	0.871302	0.0137769
AP001496.2	2.34686	1.35165	4.07483	0.00244255
AC091027.1	5.05552e-07	1.88187e-12	0.135813	0.0230275
AP005202.1	7.04908	1.56438	31.7631	0.011004
AC015917.2	26.7176	2.50723	284.708	0.00650149
AC011933.3	0.764918	0.604501	0.967904	0.0256399
AC104961.1	10.129	1.42503	71.9956	0.0206715
LINC01970	0.688831	0.497487	0.953768	0.0247648
AC004585.1	0.691188	0.485697	0.983619	0.0401972
AC005730.3	0.724584	0.548085	0.957921	0.0237109
AP001094.3	0.648899	0.462551	0.91032	0.012281
AC090506.1	1630.36	7.77323	341952	0.0066917
AC005410.2	1.65237	1.09293	2.49818	0.0172516
AP005205.2	0.668742	0.5027	0.889628	0.00572543
AC006441.4	1.64346	1.08635	2.48626	0.0186672
AC005224.3	1.468	1.08761	1.98144	0.0121157
AC134407.1	0.796881	0.649584	0.977578	0.0294479
AC243964.3	0.783143	0.657039	0.93345	0.00635724
AC114684.1	0.49121	0.275122	0.877019	0.0162312
AC024592.1	0.606389	0.376231	0.977345	0.0399699
AC008752.1	0.82451	0.680973	0.998301	0.0479974
AP005482.1	0.241175	0.0716336	0.811984	0.0216629
AC061992.2	0.851232	0.736232	0.984194	0.0296212
AC104971.1	0.754312	0.611095	0.931095	0.0086765
LINC01764	1.56514	1.03468	2.36754	0.0338866
AC006305.2	0.00246439	7.63446e-06	0.7955	0.0415916
LINC02594	0.874875	0.789988	0.968883	0.0102576
AC015802.3	0.801297	0.642184	0.999832	0.0498266
AC015802.4	0.604253	0.419589	0.870191	0.00678603
AC006116.7	0.43984	0.194431	0.995003	0.0486105
AC118757.1	0.645297	0.464316	0.896822	0.00909612
AC090227.3	0.46473	0.222009	0.972816	0.0420438
AC009005.1	0.872408	0.765863	0.993776	0.0399836
LINC02560	1.31947	1.1183	1.55684	0.00102076
AC135012.3	61456.6	17.701	2.13373e+08	0.00802961
AC123912.4	0.82825	0.69402	0.988442	0.0367233
AL353803.5	1.23518	1.01568	1.5021	0.0343574
AC005759.1	0.749871	0.570965	0.984836	0.0384673
AC022150.1	1.89625e+24	2.22014e+12	1.61961e+36	6.66111e-05
LINC01711	1.27521	1.05001	1.54872	0.0142004
AC010336.5	0.77352	0.655407	0.912918	0.00238411
LINC01082	52.9193	1.93509	1447.19	0.0187217
AC006262.3	1.40837	1.17536	1.68757	0.000206466
AC022382.1	1.48936	1.12011	1.98034	0.00613981
FAM226B	855.359	1.2594	580940	0.0424291
AL022067.1	0.695523	0.487739	0.991827	0.0449322
AC004817.4	1.63682	1.05913	2.5296	0.0265125
KC877982.1	1.23142	1.01102	1.49987	0.0385563
AC010531.6	0.815199	0.697775	0.952384	0.0100312
AC027243.2	6.5743	1.05534	40.955	0.043625
AL162713.1	1.6788	1.11411	2.52969	0.0132675
LINC01235	1.19158	1.00353	1.41487	0.0454809
AL136141.1	0.748765	0.562039	0.997526	0.048054
LINC00221	1.27009	1.03679	1.5559	0.020952
AC010719.1	0.860672	0.750566	0.986931	0.0316878
AC107031.1	0.792717	0.642568	0.97795	0.0301537
AC007423.1	1.58955	1.03578	2.4394	0.0339346
AC073176.1	11.8948	2.39828	58.9948	0.00244057
LINC02550	1.22881	1.00784	1.49823	0.0416306
AC012640.3	0.631514	0.404496	0.985941	0.0431497
AC011396.3	818957	41.6377	1.61078e+10	0.00695053
AL031848.2	0.801783	0.650856	0.987709	0.0378763
AC073389.2	2.17523	1.28837	3.67256	0.00363573
AL136162.1	0.808965	0.682167	0.959331	0.0147974
AC025181.2	0.792058	0.652144	0.96199	0.018737
AC006058.3	2.19704	1.22763	3.93195	0.00803527
AC008280.2	1.26329	1.0041	1.58938	0.046058
AC107373.2	1.71962	1.15725	2.55528	0.00730291
AC005041.3	1.26126	1.05017	1.51479	0.0129988
AC097358.2	0.68733	0.4972	0.950165	0.0232456
AL023583.1	0.824167	0.701348	0.968494	0.0188343
AL356277.3	0.809835	0.689981	0.95051	0.00984925
AL353581.1	7403.28	31.0233	1.76669e+06	0.0014249
AC015802.5	0.598059	0.431354	0.829192	0.0020462
AC034229.4	0.798892	0.643598	0.991658	0.0417584
BX284668.6	0.715744	0.515185	0.994379	0.0461992
AL450270.1	1.32467	1.06505	1.64757	0.0115294
AL139246.5	0.838642	0.705708	0.996617	0.0456679
AC113194.1	0.550404	0.342086	0.885582	0.0138657
AL592494.2	0.859834	0.7617	0.970611	0.0145901
AC021146.12	0.866563	0.769092	0.976386	0.0186481
AC016542.1	1.56315	1.04819	2.33112	0.0284682
KLHDC7B-DT	0.79355	0.635158	0.99144	0.0417866
Z93930.3	0.673124	0.486951	0.930477	0.0165672
MYHAS	2.92415	1.25463	6.81529	0.0129408
AC022392.1	1.6864	1.02865	2.76473	0.0382694
LINC02012	1.25489	1.0032	1.56972	0.0468141
AL360270.3	0.553967	0.375324	0.817639	0.0029437
AC018645.3	0.837348	0.702759	0.997714	0.0470821
AL354694.1	0.707448	0.511106	0.979216	0.0369251
AC144652.1	0.820292	0.694982	0.968197	0.0191765
AC019193.3	2.53718	1.30511	4.93238	0.00604993
AL121749.1	2.38717	1.32375	4.30489	0.00382504
PAXIP1-AS1	0.791187	0.657922	0.951446	0.0128157
AC055764.2	1.43492	1.0323	1.99456	0.0316221
AC083880.1	0.839449	0.709004	0.993893	0.0422492
AC245041.1	1.145	1.01483	1.29187	0.0278727
AC024909.1	0.69613	0.525751	0.921724	0.0114363
FAM27E3	0.767045	0.602121	0.977142	0.0317797
AC015912.3	0.854215	0.752784	0.969314	0.0145568
AL121772.2	1.89127	1.28477	2.78408	0.00123743
AC108704.1	0.698859	0.510658	0.95642	0.0252004
BX072579.2	1.62694	1.02696	2.57744	0.0381453
AC024940.5	1.5368	1.04894	2.25156	0.0274428
AC027348.1	0.839103	0.731376	0.962697	0.0123411
FAM242F	0.162796	0.0360366	0.735433	0.018306
LINC02340	0.790724	0.62597	0.998841	0.0488737
AC018695.6	1.43961	1.04695	1.97953	0.0249405
AC104971.3	0.475072	0.280493	0.804631	0.00563125
AL031008.1	1.48756	1.00175	2.20897	0.0489942
AC007998.4	3.11991	1.06573	9.13351	0.0378831
AC242842.1	0.855916	0.751822	0.974422	0.0186933
AC022306.2	1.31492	1.07097	1.61444	0.00892821
AC068792.1	0.821945	0.685366	0.98574	0.0344404
AL390755.1	0.79603	0.64753	0.978584	0.0303522
AL513548.3	0.118439	0.01578	0.888969	0.0380417
AC005912.2	2.91779	1.08204	7.86801	0.0343662
FUT8-AS1	0.80204	0.684694	0.939498	0.00627177
LINC00226	1.4453	1.01159	2.06497	0.0430441
AC025287.2	0.721588	0.557063	0.934705	0.0134587
AC239799.1	2.00737	1.12442	3.58366	0.018446
AC097478.2	5.78886	1.5644	21.4208	0.00853083
AC022306.3	1.56761	1.07757	2.28051	0.0187435
AC007786.3	2.04059	1.14133	3.6484	0.0161339
AL138820.1	2.83224	1.29036	6.21657	0.00944509
AC245123.1	12.2481	1.41911	105.712	0.0227108
PGM5P3-AS1	1.94505	1.05717	3.57863	0.0324604
AC023300.2	0.915498	0.844311	0.992687	0.032543
AL031651.2	1.3841	1.03068	1.85872	0.030708
AL356652.1	1.4378	1.05169	1.96567	0.0228554
AP004609.3	0.821028	0.678364	0.993697	0.0428786
AL161645.1	2.17815	1.08373	4.37781	0.0288362
AC026585.1	1.794	1.1898	2.70501	0.00528056
AC092683.2	6.30041	1.21248	32.7389	0.028589
CR381653.1	1.70429	1.04258	2.78597	0.03348
AC008522.1	0.0718698	0.00686289	0.752637	0.0280133
AP000350.8	0.210743	0.0627564	0.7077	0.0117572
CR392039.3	1.15337	1.02531	1.29742	0.01749
FP565260.5	3.38686	1.65962	6.91175	0.000802602
FP325330.3	2.83078	1.10695	7.23913	0.0298514
BX324167.2	3.165	1.19763	8.36416	0.0201418
CU639417.4	4.1465	1.73064	9.93476	0.00142133
AC096920.1	0.568384	0.339231	0.952331	0.0319173
LINC01242	2.07013	1.18519	3.61582	0.0105566
PCAT5	0.251882	0.0670063	0.946843	0.0412695
TRG-AS1	0.585841	0.366032	0.937649	0.0258641
AL355390.2	17.4396	2.32709	130.695	0.00540467
LINC01097	19.0166	2.81956	128.258	0.00249154
LINC00895	2.05409	1.43973	2.93061	7.18741e-05
AC007389.3	0.856756	0.755585	0.971473	0.0158923
AF067845.4	1.78649	1.06527	2.99603	0.0278328
AC068733.3	0.603802	0.371775	0.980639	0.0414519
AC063952.4	1.45571	1.04931	2.01951	0.024568
AL583852.1	1.96899	1.05997	3.65756	0.0320084
AC009975.2	110.085	1.27781	9484.03	0.0386598
AC012507.3	4.07776	1.05528	15.757	0.0415516
AC116565.1	3.72972	1.62153	8.57881	0.0019527
AC106858.1	0.652897	0.466701	0.913378	0.0128135
AC008505.1	98.6987	2.37967	4093.61	0.0156871
AL031056.2	62.8055	4.56075	864.886	0.0019744
AC006460.2	0.797731	0.659297	0.965231	0.0201327
AL078582.1	1.36024	1.06113	1.74365	0.0151692
LINC02780	8.03887	1.79735	35.9549	0.00638934
AL033527.3	0.72352	0.532592	0.982893	0.0384195
AC099063.4	0.747186	0.558508	0.999604	0.0496887
AL451123.1	0.646379	0.431583	0.968077	0.0342267
AL390957.1	1.36229	1.01157	1.8346	0.0417789
AL354897.1	101.652	2.55234	4048.51	0.0139558
AC025062.3	1.24659	1.02457	1.51671	0.027628
AL583827.1	1248.45	3.09433	503703	0.0198619
AL354741.1	10.597	2.02719	55.395	0.00515192
AC108448.3	1.3336	1.03422	1.71964	0.0264616
FAM245B	4.23759	1.09188	16.446	0.0368871
AC016383.2	4.4584	1.72947	11.4933	0.00197619
AL049825.1	5.96591	1.61225	22.0761	0.0074634
AP003100.2	0.71848	0.540641	0.954817	0.0226898
AL512658.2	25.4506	1.86349	347.59	0.01524
AL390719.3	0.775308	0.610397	0.984773	0.0370046
LINC02793	3.86765	1.17325	12.7498	0.0262504
AL359762.3	0.498889	0.259382	0.959551	0.0371885
AL035446.2	1.5216	1.00448	2.30495	0.0475864
AL023574.1	2.87215	1.2219	6.75117	0.0155394
AC005082.2	0.00234311	9.26267e-06	0.59272	0.0319344
AC019257.9	5.56489e-06	8.84495e-11	0.350121	0.0318634
CERNA2	0.91657	0.849334	0.989128	0.025014
LINC02822	180.763	1.14854	28449.5	0.0440493
AP001924.1	1.44707	1.12261	1.86531	0.00433324
AC079776.4	1.07472e+06	187.077	6.17405e+09	0.00166359
AC016682.1	1.93813	1.05778	3.55117	0.0322126
AC022868.1	8.64342	1.27091	58.7836	0.0274498
AL157394.3	2.20268	1.05246	4.60995	0.036112
AC022413.2	0.00390237	1.99334e-05	0.763968	0.0394023
AC093817.2	0.895138	0.803696	0.996984	0.0439156
AC113618.2	1.84102	1.11266	3.04617	0.0175265
AL596330.1	0.14851	0.0309133	0.713455	0.0172372
AC025449.2	0.470311	0.23742	0.931649	0.0305438
AC068616.1	128.152	1.41214	11629.9	0.0348581
AC008945.2	0.799058	0.668184	0.955565	0.0139708
AC006445.3	43.5728	1.04177	1822.47	0.0475415
AL662873.1	128.298	1.44462	11394.2	0.0339503
AC079052.1	1.69811	1.06192	2.71544	0.0270494
AC000072.1	2.42476	1.08869	5.4005	0.0301623
AL390791.1	196.667	7.90596	4892.26	0.00127797
AL133334.1	1.31956	1.01166	1.72117	0.0408044
AL035661.2	0.169424	0.0311229	0.922291	0.0400208
AP002755.1	2.55714	1.32359	4.94035	0.00520074
AC079030.1	31.3154	1.08792	901.403	0.0445243
AC117509.1	1.68559	1.10875	2.56255	0.0145669
AC107881.1	1.7047	1.09858	2.64523	0.0173416
AC124242.3	1.37589	1.01763	1.86028	0.0381255
AL596214.1	0.480126	0.275407	0.837017	0.00967172
AC084167.1	0.0117931	0.000150431	0.924528	0.0460183
AP005900.1	0.46809	0.253286	0.865062	0.0154112
AL096828.5	9.23934	1.71358	49.8169	0.0096961
AC068931.1	86.6881	1.73055	4342.45	0.0254431
AC008532.1	1.32605	1.0536	1.66896	0.0161769
AL713998.3	1.40272	1.10581	1.77935	0.00528959
AC009244.1	0.306566	0.0948636	0.990711	0.0482048
AC015802.7	0.875287	0.786778	0.973753	0.014327
AP005899.2	21.4039	1.43645	318.931	0.0262337
AL355526.2	6.08423	1.60495	23.0648	0.00791269
AC004687.3	0.682351	0.466098	0.998939	0.0493654
AC008964.1	0.0807583	0.00720961	0.904613	0.0412222
AC097532.3	0.695558	0.500271	0.967076	0.0308451
AL356379.2	5.56501	1.07187	28.893	0.0410972
AL355361.1	23.4159	1.29916	422.045	0.0325691
AL138824.1	0.65298	0.4278	0.996688	0.0482298
AC096992.3	2.33332	1.17196	4.64555	0.0158831
AC013716.1	3.22652	1.40868	7.39024	0.00560025
AC079296.2	0.0326806	0.00153651	0.695094	0.0282979
AL162713.2	6.22243	1.71913	22.5223	0.00534432
AC106706.2	9.70137e+06	1.35276	6.95736e+13	0.0457732
AP001066.1	1.1923	1.00265	1.41782	0.0466063
AL589693.1	2.07621	1.04867	4.1106	0.0360537
AL139340.1	13.1411	1.67069	103.363	0.0143777
AL138479.2	1.57343	1.09451	2.26191	0.0143791
AL133313.1	2.00057	1.06795	3.74764	0.0303694
AL590138.1	0.269233	0.0901074	0.804443	0.018793
AL359511.3	460.232	1.87631	112888	0.0289532
AC007877.1	1.37137	1.00746	1.86674	0.0447301
AC011455.8	1.16472	1.00328	1.35214	0.0451825
AC002460.2	0.169241	0.048444	0.591249	0.00537994
AP006248.5	0.255908	0.0672504	0.973807	0.0456201
AC018802.2	4.82233	1.23434	18.8399	0.0236496
AL096828.6	24.0625	1.02391	565.48	0.0483095
AL133405.2	0.0333842	0.00122115	0.912672	0.043999
AL355537.2	100.97	1.00318	10162.7	0.0498427
AL359538.3	4.58918	1.22445	17.2	0.0237992
AL591468.1	9.56021e-05	1.32895e-08	0.687745	0.0410943
AC093151.7	0.252797	0.0803276	0.79557	0.0187263
AC080079.2	3.4319	1.6319	7.21732	0.0011491
AP003717.4	0.413451	0.216942	0.787962	0.00727021
AL390236.1	1.7013	1.06467	2.7186	0.0262835
AC009121.4	1.43256	1.08458	1.89219	0.0113458
AC107222.2	0.0254992	0.000911797	0.713106	0.0308565
AL357558.3	70.5707	1.39666	3565.81	0.0334288
AC012500.1	4.34103	1.99706	9.43613	0.000210587
AC022966.2	0.753328	0.573892	0.988866	0.0412884
AL713998.4	30.5602	3.96948	235.276	0.00102409
AL161640.3	134.421	2.33588	7735.38	0.017775
AC092939.1	9.04365e-05	2.66004e-08	0.307467	0.0248172
AC093418.1	1.95756	1.06476	3.59899	0.030624
AC091691.3	2.91284e-07	9.39738e-14	0.90287	0.0484543
AC005343.7	1.96648	1.03675	3.72999	0.0384097
AL139232.1	54.9582	2.05512	1469.7	0.0168676
AC009166.3	107041	1.4793	7.74545e+09	0.0425039
AC083862.2	0.770762	0.672029	0.884001	0.000196965
AL109837.3	377.365	1.87882	75794.3	0.0283026
BX469938.1	3.36295	1.2619	8.96218	0.0153039
AL161851.2	0.825269	0.683399	0.99659	0.0459933
AC008273.1	3.1962	1.32576	7.70549	0.00965237
AL355303.2	0.0545021	0.00297133	0.999712	0.0499774
AL031668.2	1.20286	1.07477	1.34622	0.00130429
AC093627.22	2.11251	1.20571	3.70128	0.00895497
AL132986.1	16.44	3.14723	85.8764	0.000902626
AL022098.1	0.392931	0.177589	0.869391	0.0211449
AL138701.2	1.30735	1.03143	1.65707	0.0267022
AL049646.2	1.80752	1.01157	3.22974	0.0456283
AC093642.6	2.60215	1.46901	4.60935	0.00104416
AL358334.4	2.12948	1.09251	4.1507	0.026432
AC090338.1	350.496	7.49284	16395.4	0.00282234
AL353135.2	0.75807	0.618926	0.928496	0.00742837
AL450338.2	0.615907	0.40481	0.937085	0.0236087
AC104088.3	2.34175	1.22904	4.46187	0.00968253
AC010163.3	25.5355	2.61578	249.28	0.00531825
AP002448.1	1.5602	1.14947	2.1177	0.00432211
AL031073.2	1.59454	1.0532	2.41414	0.0274617
AC112481.2	2.16571	1.0854	4.32126	0.0283462
AC117461.1	6.66837	1.35871	32.7274	0.0194065
AL669830.1	87178970045537	6984.44	1.08816e+24	0.0068055
AC106870.3	0.343294	0.129153	0.912489	0.0320673
AL360015.1	3.0736	1.02593	9.20822	0.0448888
AL159996.1	2.58458	1.03838	6.43316	0.0412593
AL357874.3	0.73092	0.546146	0.978206	0.0350168
AL354833.1	1.67853	1.02764	2.74168	0.0385569
AL354833.2	0.607494	0.382025	0.966032	0.0352057

## Sheet: Supplementary Data 4
Supplementary Data 5：A total of 117 algorithm combinations based on 10-fold cross-validation, the C-index of each model was calculated in the validation dataset.
Model	Training dataset	validation dataset
StepCox[forward] + Ridge	0.737875	0.719224
StepCox[both] + Ridge	0.760802	0.713041
StepCox[backward] + Ridge	0.760802	0.713041
CoxBoost + Ridge	0.739242	0.711074
CoxBoost + Enet[α=0.1]	0.741578	0.709668
CoxBoost + plsRcox	0.739242	0.709387
StepCox[both]	0.770855	0.709387
StepCox[backward]	0.770855	0.709387
StepCox[both] + plsRcox	0.770635	0.709106
StepCox[backward] + plsRcox	0.770635	0.709106
CoxBoost + StepCox[forward]	0.738977	0.707982
Lasso + StepCox[forward]	0.737346	0.707139
CoxBoost + Enet[α=0.2]	0.741534	0.707139
Enet[α=0.1]	0.743254	0.706858
StepCox[forward] + Enet[α=0.1]	0.743254	0.706858
Lasso + plsRcox	0.737213	0.706015
Ridge	0.7806	0.70489
CoxBoost + GBM	0.868607	0.704609
CoxBoost + Enet[α=0.3]	0.741534	0.702642
Lasso + GBM	0.863977	0.70208
StepCox[both] + Enet[α=0.1]	0.748325	0.701518
StepCox[backward] + Enet[α=0.1]	0.748325	0.701518
CoxBoost + Enet[α=0.4]	0.741226	0.700393
CoxBoost + Enet[α=0.5]	0.740829	0.699269
Lasso + CoxBoost	0.739903	0.698988
StepCox[both] + Enet[α=0.2]	0.742901	0.698707
StepCox[backward] + Enet[α=0.2]	0.742901	0.698707
Enet[α=0.2]	0.742063	0.696459
Enet[α=0.3]	0.742284	0.696459
StepCox[forward] + Enet[α=0.2]	0.742063	0.696459
StepCox[forward] + Enet[α=0.3]	0.742284	0.696459
plsRcox	0.783642	0.695897
CoxBoost + Enet[α=0.6]	0.741446	0.695897
StepCox[forward] + plsRcox	0.783642	0.695897
CoxBoost + Enet[α=0.8]	0.741182	0.694772
CoxBoost + Enet[α=0.7]	0.74127	0.69421
StepCox[both] + Enet[α=0.3]	0.74246	0.693367
StepCox[backward] + Enet[α=0.3]	0.74246	0.693367
StepCox[both] + Enet[α=0.5]	0.742989	0.691962
StepCox[backward] + Enet[α=0.5]	0.742989	0.691962
StepCox[both] + Enet[α=0.6]	0.742372	0.6914
StepCox[both] + Enet[α=0.7]	0.742504	0.6914
StepCox[backward] + Enet[α=0.6]	0.742372	0.6914
StepCox[backward] + Enet[α=0.7]	0.742504	0.6914
StepCox[both] + Enet[α=0.8]	0.742108	0.691119
StepCox[backward] + Enet[α=0.8]	0.742108	0.691119
StepCox[both] + Enet[α=0.4]	0.742901	0.690838
StepCox[backward] + Enet[α=0.4]	0.742901	0.690838
CoxBoost	0.740212	0.690556
StepCox[both] + Enet[α=0.9]	0.741843	0.690556
StepCox[backward] + Enet[α=0.9]	0.741843	0.690556
StepCox[forward] + CoxBoost	0.740212	0.690556
StepCox[both] + CoxBoost	0.742637	0.690275
StepCox[backward] + CoxBoost	0.742637	0.690275
CoxBoost + Enet[α=0.9]	0.741446	0.689994
Enet[α=0.4]	0.74224	0.689713
StepCox[forward] + Enet[α=0.4]	0.74224	0.689713
CoxBoost + Lasso	0.741049	0.689432
Enet[α=0.5]	0.742593	0.689432
StepCox[forward] + Enet[α=0.5]	0.742593	0.689432
StepCox[forward]	0.782981	0.68887
Enet[α=0.6]	0.742108	0.688589
StepCox[forward] + Enet[α=0.6]	0.742108	0.688589
StepCox[both] + Lasso	0.742504	0.688027
StepCox[backward] + Lasso	0.742504	0.688027
StepCox[both] + GBM	0.859259	0.685497
StepCox[backward] + GBM	0.859259	0.685497
Enet[α=0.8]	0.741975	0.683249
StepCox[forward] + Enet[α=0.8]	0.741975	0.683249
GBM	0.860317	0.682968
Enet[α=0.9]	0.741975	0.682968
StepCox[forward] + Enet[α=0.9]	0.741975	0.682968
StepCox[forward] + GBM	0.860317	0.682968
Enet[α=0.7]	0.742284	0.682406
StepCox[forward] + Enet[α=0.7]	0.742284	0.682406
Lasso	0.742108	0.682125
StepCox[forward] + Lasso	0.742108	0.682125
Lasso + StepCox[both]	0.726587	0.673131
Lasso + StepCox[backward]	0.726587	0.673131
CoxBoost + StepCox[both]	0.726587	0.673131
CoxBoost + StepCox[backward]	0.726587	0.673131
StepCox[both] + RSF	0.918695	0.645306
StepCox[backward] + RSF	0.918695	0.645306
RSF	0.921032	0.643339
StepCox[forward] + RSF	0.921032	0.643339
Lasso + RSF	0.919665	0.642215
survival - SVM	0.627116	0.638561
StepCox[forward] + survival-SVM	0.627116	0.638561
RSF + survival-SVM	0.594621	0.626476
RSF + Ridge	0.59978	0.607926
CoxBoost + survival-SVM	0.654189	0.604272
RSF + GBM	0.707319	0.600337
RSF + Enet[α=0.1]	0.597002	0.599213
RSF + plsRcox	0.598545	0.597808
RSF + StepCox[both]	0.598016	0.597808
RSF + StepCox[backward]	0.598016	0.597808
RSF + StepCox[forward]	0.598325	0.597808
RSF + Enet[α=0.4]	0.597178	0.596965
RSF + Enet[α=0.3]	0.596914	0.596684
RSF + Enet[α=0.2]	0.597002	0.596121
RSF + Enet[α=0.5]	0.596825	0.59584
RSF + Enet[α=0.7]	0.596649	0.595559
RSF + Enet[α=0.6]	0.596605	0.595278
RSF + Enet[α=0.8]	0.596384	0.595278
RSF + Enet[α=0.9]	0.596208	0.595278
RSF + Lasso	0.596164	0.595278
RSF + CoxBoost	0.596208	0.594997
RSF + SuperPC	0.564198	0.594435
Lasso + survival-SVM	0.657055	0.591625
StepCox[both] + survival-SVM	0.630952	0.564643
StepCox[backward] + survival-SVM	0.630952	0.564643
SuperPC	0.561508	0.514896
StepCox[forward] + SuperPC	0.561508	0.514896
StepCox[both] + SuperPC	0.571958	0.507026
StepCox[backward] + SuperPC	0.571958	0.507026
Lasso + SuperPC	0.583025	0.494098
CoxBoost + SuperPC	0.570635	0.491849

## Sheet: Supplementary Data 5
Supplementary Data 6：the AUC values of the ERLS and 21 other previously published prognostic features for OC patients
Model	Type	Genes/LncRNA	Coef	PMID	Author	1-year AUC	2-year AUC	3-year AUC	5-year AUC	7-year AUC	10-year AUC
Model-1	lncRNA	AC007796.1	not described	36830675	Shaoyi Yang	0.762		0.793	0.785
Model-1	lncRNA	TLR8-AS1	not described	36830675	Shaoyi Yang
Model-1	lncRNA	RP11-713M15.2	not described	36830675	Shaoyi Yang
Model-1	lncRNA	CTB-171A8.1	not described	36830675	Shaoyi Yang
Model-1	lncRNA	LBX2-AS1	not described	36830675	Shaoyi Yang
Model-1	lncRNA	CTD-2130F23.2	not described	36830675	Shaoyi Yang
Model-1	lncRNA	RP11-88G17.6	not described	36830675	Shaoyi Yang
Model-1	lncRNA	RP11-388M20.1	not described	36830675	Shaoyi Yang
Model-1	lncRNA	RP11-678G14.3	not described	36830675	Shaoyi Yang
Model-1	lncRNA	RP4-650F12.2	not described	36830675	Shaoyi Yang
Model-1	lncRNA	RP11-701H24.7	not described	36830675	Shaoyi Yang
Model-1	lncRNA	RP11-1018N14.5	not described	36830675	Shaoyi Yang
Model-1	lncRNA	LINC01281	not described	36830675	Shaoyi Yang
Model-1	lncRNA	RP11-301G19.1	not described	36830675	Shaoyi Yang
Model-1	lncRNA	CTD-2330K9.3	not described	36830675	Shaoyi Yang
Model-1	lncRNA	AP000344.3	not described	36830675	Shaoyi Yang
Model-1	lncRNA	CTD-2506J14.1	not described	36830675	Shaoyi Yang
Model-1	lncRNA	AC078842.3	not described	36830675	Shaoyi Yang
Model-2	lncRNA	USP30-AS1|AC008649.2	-0.372658	36033566	Xiaocui Zhang	0.746	0.707	0.686
Model-2	lncRNA	AC005884.2|AL163051.1	0.506624	36033566	Xiaocui Zhang
Model-2	lncRNA	U62317.1|HOXB-AS2	-0.522539	36033566	Xiaocui Zhang
Model-2	lncRNA	BMPR1B-DT|UNC5B-AS1	-0.731071	36033566	Xiaocui Zhang
Model-2	lncRNA	AL035701.1|AC106900.1	-0.540418	36033566	Xiaocui Zhang
Model-2	lncRNA	NR4A1AS|LINC00893	0.396416	36033566	Xiaocui Zhang
Model-3	lncRNA	AC084018.1	-0.00831528	34671615	Yan Li			0.602	0.651	0.727
Model-3	lncRNA	AC092171.2	2.84e-05	34671615	Yan Li
Model-3	lncRNA	AP000695.1	0.395692	34671615	Yan Li
Model-3	lncRNA	GAS6-AS1	0.028077942	34671615	Yan Li
Model-3	lncRNA	LINC00174	0.010226196	34671615	Yan Li
Model-3	lncRNA	LINC00996	−0.214479586	34671615	Yan Li
Model-3	lncRNA	MEIS1-AS3	−0.093561265	34671615	Yan Li
Model-3	lncRNA	MIR22HG	−0.007661823	34671615	Yan Li
Model-3	lncRNA	NEAT1	0.000320475	34671615	Yan Li
Model-3	lncRNA	TEX26-AS1	−0.061717576	34671615	Yan Li
Model-3	lncRNA	U73169.1	−0.263275905	34671615	Yan Li
Model-3	lncRNA	UBE2Q1-AS1	−0.589381398	34671615	Yan Li
Model-3	lncRNA	USP30-AS1	−0.114206463	34671615	Yan Li
Model-3	lncRNA	LINC00893	−0.013179597	34671615	Yan Li
Model-4	lncRNA	TLR8-AS1	-0.065	35303965	Xin Nie	0.6225		0.6852	0.7237
Model-4	lncRNA	LINC01215	-0.071	35303965	Xin Nie
Model-4	lncRNA	LINC01579	0.009	35303965	Xin Nie
Model-4	lncRNA	LINC01354	-0.032	35303965	Xin Nie
Model-4	lncRNA	LINC01234	0.057	35303965	Xin Nie
Model-4	lncRNA	AATBC	0.116	35303965	Xin Nie
Model-4	lncRNA	BACE1-AS	-0.225	35303965	Xin Nie
Model-4	lncRNA	LINC00467	0.052	35303965	Xin Nie
Model-4	lncRNA	LINC00662	0.393	35303965	Xin Nie
Model-4	lncRNA	LINC00997	-0.102	35303965	Xin Nie
Model-4	lncRNA	LINC01132	0.272	35303965	Xin Nie
Model-4	lncRNA	SEC24B-AS1	-0.503	35303965	Xin Nie
Model-4	lncRNA	SH3RF3-AS1	-0.015	35303965	Xin Nie
Model-5	lncRNA	KRT7-AS	0.20788	35031063	Yao Peng			0.682	0.693
Model-5	lncRNA	USP30-AS1	−0.38621	35031063	Yao Peng
Model-5	lncRNA	AC011445.1	0.45933	35031063	Yao Peng
Model-5	lncRNA	AP005205.2	−0.40195	35031063	Yao Peng
Model-5	lncRNA	DNM3OS	0.31196	35031063	Yao Peng
Model-5	lncRNA	AC027348.1	−0.82237	35031063	Yao Peng
Model-6	lncRNA	RP4-799P18.3	−0.28051	27074572	Meng Zhou				0.705
Model-6	lncRNA	PTPRD-AS1	0.270976	27074573	Meng Zhou
Model-6	lncRNA	RP11-57P19.1	−0.211224	27074574	Meng Zhou
Model-6	lncRNA	RP11-307C12.11	−0.239482	27074575	Meng Zhou
Model-6	lncRNA	RP11-254I22.1	−0.445144	27074576	Meng Zhou
Model-6	lncRNA	RP11-80H5.7	0.245869	27074577	Meng Zhou
Model-6	lncRNA	RP1-223E5.4	−0.295698	27074578	Meng Zhou
Model-6	lncRNA	GACAT3	−0.114835	27074579	Meng Zhou
Model-7	lncRNA	AC007848.1	0.4555	35116333	Jing Peng	0.715		0.691	0.736
Model-7	lncRNA	AC010336.5	−0.2409	35116333	Jing Peng
Model-7	lncRNA	AL157871.2	−0.6739	35116333	Jing Peng
Model-7	lncRNA	AP001033.1	−0.3055	35116333	Jing Peng
Model-7	lncRNA	AC009403.1	−0.1638	35116333	Jing Peng
Model-7	lncRNA	AC068792.1	−0.2275	35116333	Jing Peng
Model-7	lncRNA	AC011445.1	0.1263	35116333	Jing Peng
Model-7	lncRNA	AC093895.1	0.5263	35116333	Jing Peng
Model-7	lncRNA	LINC01857	−0.1943	35116333	Jing Peng
Model-7	lncRNA	LINC00239	−0.2508	35116333	Jing Peng
Model-7	lncRNA	AL513550.1	−0.2599	35116333	Jing Peng
Model-8	lncRNA	AC133644.2	−0.149267499	34560889	Jianfeng Zheng	0.734	0.672	0.651	0.662
Model-8	lncRNA	CTD-2396E7.11	−0.250907132	34560889	Jianfeng Zheng
Model-8	lncRNA	CTD-3065 J16.9	−0.235361863	34560889	Jianfeng Zheng
Model-8	lncRNA	LINC00240	−0.227486983	34560889	Jianfeng Zheng
Model-8	lncRNA	TMEM254-AS1	−0.2997883	34560889	Jianfeng Zheng
Model-9	lncRNA	AC134312.1	1.353	33997040	Yan Li
Model-9	lncRNA	CHRM3 − AS2	−5.741	33997040	Yan Li
Model-9	lncRNA	LINC01722	2.424	33997040	Yan Li
Model-9	lncRNA	LINC02207	3.022	33997040	Yan Li
Model-9	lncRNA	AL133467.1	−1.253	33997040	Yan Li
Model-10	lncRNA	CTD-2540B15.13	not described	34367239	Jianfeng Zheng	0.562		0.605	0.621
Model-10	lncRNA	LINC00893	not described	34367239	Jianfeng Zheng
Model-10	lncRNA	MIR503HG	not described	34367239	Jianfeng Zheng
Model-10	lncRNA	RP11-356I2.4	not described	34367239	Jianfeng Zheng
Model-10	lncRNA	RP11-386G11.10	not described	34367239	Jianfeng Zheng
Model-10	lncRNA	TCL6	not described	34367239	Jianfeng Zheng
Model-10	lncRNA	VLDLR-AS1	not described	34367239	Jianfeng Zheng
Model-11	lncRNA	AC010894.3	− 0.0710905	34238292	Jianfeng Zheng	0.624		0.636	0.625
Model-11	lncRNA	ACAP2-IT1	0.377949	34238292	Jianfeng Zheng
Model-11	lncRNA	CACNA1G-AS1	1.26114	34238292	Jianfeng Zheng
Model-11	lncRNA	UBA6-AS1	− 0.163757	34238292	Jianfeng Zheng
Model-12	lncRNA	RP11-443B7.3	2.65865	35756659	Kaili Wang	0.735		0.6873	0.7354
Model-12	lncRNA	RP5-1028K7.2	−1.82366	35756659	Kaili Wang
Model-12	lncRNA	TRAM2-AS1	−0.43758	35756659	Kaili Wang
Model-12	lncRNA	AC073283.4	1.01663	35756659	Kaili Wang
Model-12	lncRNA	RP11-486G15.2	−0.49744	35756659	Kaili Wang
Model-12	lncRNA	RP11-95H3.1	1.3471	35756659	Kaili Wang
Model-12	lncRNA	RP11-958F21.1	1.97023	35756659	Kaili Wang
Model-12	lncRNA	AC006129.1	1.44802	35756659	Kaili Wang
Model-13	lncRNA	AC092718.4	−0.2735	34224310	Nuan Lin	0.674		0.685	0.737
Model-13	lncRNA	AC138035.1	0.8891	34224310	Nuan Lin
Model-13	lncRNA	BMPR1B-DT	−0.1682	34224310	Nuan Lin
Model-13	lncRNA	RNF157-AS1)	−0.1957	34224310	Nuan Lin
Model-13	lncRNA	TPT1-AS1	0.5509	34224310	Nuan Lin
Model-14	lncRNA	AC006001.2	0.0624	35096881	Zeyu Zhang	0.681		0.712	0.753
Model-14	lncRNA	LINC02585	−0.1014	35096881	Zeyu Zhang
Model-14	lncRNA	AL136162.1	−0.1389	35096881	Zeyu Zhang
Model-14	lncRNA	AC005041.3	0.2398	35096881	Zeyu Zhang
Model-14	lncRNA	AL023583.1	−0.1734	35096881	Zeyu Zhang
Model-14	lncRNA	LINC02881	2.1483	35096881	Zeyu Zhang
Model-15	lncRNA	AC027130.1_vs_AL391422.3	−0.328	35578596	Xingling Wang	0.72		0.56	0.66
Model-15	lncRNA	MRVI1_AS1_vs_AL391422.3	−1.457	35578597	Xingling Wang
Model-15	lncRNA	AC092198.1_vs_AC135012.2	−0.488	35578598	Xingling Wang
Model-15	lncRNA	AC016831.5_vs_AC104462.2	−0.344	35578599	Xingling Wang
Model-15	lncRNA	KIAA2012_AS1_vs_AC093843.1	−0.364	35578600	Xingling Wang
Model-15	lncRNA	AC007608.1_vs_AL391422.3	0.749	35578601	Xingling Wang
Model-15	lncRNA	AC106037.2_vs_AL391422.3	−0.439	35578602	Xingling Wang
Model-15	lncRNA	AL390208.1_vs_AL391422.3	−0.995	35578603	Xingling Wang
Model-16	lncRNA	WAC-AS1	not described	35991123	Ming Li	0.689		0.662	0.709
Model-16	lncRNA	USP30-AS1	not described	35991123	Ming Li
Model-16	lncRNA	TRAM2-AS1	not described	35991123	Ming Li
Model-16	lncRNA	SH3RF3-AS1	not described	35991123	Ming Li
Model-16	lncRNA	PCOLCE-AS1	not described	35991123	Ming Li
Model-16	lncRNA	OIP5-AS1	not described	35991123	Ming Li
Model-16	lncRNA	MYCNOS	not described	35991123	Ming Li
Model-16	lncRNA	LINC01270	not described	35991123	Ming Li
Model-16	lncRNA	LINC00665	not described	35991123	Ming Li
Model-16	lncRNA	LINC00592	not described	35991123	Ming Li
Model-16	lncRNA	LBX2-AS1	not described	35991123	Ming Li
Model-16	lncRNA	LAMTOR5-AS1	not described	35991123	Ming Li
Model-16	lncRNA	FOXN3-AS1	not described	35991123	Ming Li
Model-16	lncRNA	DLGAP1-AS2	not described	35991123	Ming Li
Model-16	lncRNA	DICERI-AS1	not described	35991123	Ming Li
Model-16	lncRNA	ARHGAP26-AS1	not described	35991123	Ming Li
Model-17	lncRNA	AP003392.3	-0.4792	35965557	Yi-bo He	0.691		0.679	0.691
Model-17	lncRNA	AL928654.1	-1.2002	35965557	Yi-bo He
Model-17	lncRNA	AL133371.2	0.9982	35965557	Yi-bo He
Model-17	lncRNA	AC007991.4	-0.7437	35965557	Yi-bo He
Model-17	lncRNA	AC011445.1	0.5334	35965557	Yi-bo He
Model-17	lncRNA	LINC00996	-1.454	35965557	Yi-bo He
Model-18	lncRNA	AC005562.1	2.09711	37183262	Chong Wang	0.687		0.677	0.715
Model-18	lncRNA	AC036103.1	1.01699	37183262	Chong Wang
Model-18	lncRNA	AC074029.3	0.355	37183262	Chong Wang
Model-18	lncRNA	AL139815.1	-1.21116	37183262	Chong Wang
Model-18	lncRNA	AL590652.1	-0.47768	37183262	Chong Wang
Model-18	lncRNA	CACNA1C-AS1	0.618166	37183262	Chong Wang
Model-18	lncRNA	LNC-LBCS	-0.43103	37183262	Chong Wang
Model-18	lncRNA	MIR600HG	0.479378	37183262	Chong Wang
Model-18	lncRNA	WAC-AS1	-0.51962	37183262	Chong Wang
Model-19	lncRNA	LEMD1-AS1	-1.052	36313424	Xiao-Qian Hu	0.751		0.693	0.721
Model-19	lncRNA	AC138904.1	-0.8239	36313424	Xiao-Qian Hu
Model-19	lncRNA	AC010422.2	1.325	36313424	Xiao-Qian Hu
Model-19	lncRNA	AC021016.1	0.5876	36313424	Xiao-Qian Hu
Model-19	lncRNA	LINC02321	-0.6593	36313424	Xiao-Qian Hu
Model-19	lncRNA	AC008752.1	-0.7215	36313424	Xiao-Qian Hu
Model-19	lncRNA	AL590652.1	-0.8644	36313424	Xiao-Qian Hu
Model-19	lncRNA	AL157871.2	-1.0107	36313424	Xiao-Qian Hu
Model-19	lncRNA	AC092171.2	0.4927	36313424	Xiao-Qian Hu
Model-19	lncRNA	AC060766.6	-0.6976	36313424	Xiao-Qian Hu
Model-19	lncRNA	AC093734.1	1.4787	36313424	Xiao-Qian Hu
Model-19	lncRNA	AC011445.1	0.5794	36313424	Xiao-Qian Hu
Model-20	lncRNA	WAC-AS1	−0.068088177	36011053	Rui Geng	0.622		0.668	0.617		0.801
Model-20	lncRNA	LINC00997	−0.276777737	36011053	Rui Geng
Model-20	lncRNA	DNM3OS	0.09155959	36011053	Rui Geng
Model-20	lncRNA	FOXN3-AS1	−0.137781856	36011053	Rui Geng
Model-21	lncRNA	LINC00525	0.11460969	33664764	Huisheng Liang			0.75	0.809
Model-21	lncRNA	AL360004.1	0.16065	33664764	Huisheng Liang
Model-21	lncRNA	LINC01546	0.140022	33664764	Huisheng Liang
Model-21	lncRNA	TLR8-AS1	0.108943	33664764	Huisheng Liang
Model-21	lncRNA	LINC00402	0.105005182	33664764	Huisheng Liang
Model-21	lncRNA	LINC01619	0.148341	33664764	Huisheng Liang
Model-21	lncRNA	LINC00239	0.108699	33664764	Huisheng Liang
Model-21	lncRNA	AC018563.1	0.150951	33664764	Huisheng Liang
Model-21	lncRNA	DHRS9	0.107624	33664764	Huisheng Liang
Model-21	lncRNA	FMO2	0.084196	33664764	Huisheng Liang
Model-21	lncRNA	GRIN2D	0.100325507	33664764	Huisheng Liang
Model-21	lncRNA	PRSS16	0.150213535	33664764	Huisheng Liang
Model-21	lncRNA	PI3	0.108705	33664764	Huisheng Liang
Model-21	lncRNA	RAMP1	0.101227	33664764	Huisheng Liang
Model-21	lncRNA	JCHAIN	0.0931517	33664764	Huisheng Liang
Model-21	lncRNA	ADGRG7	0.0691551	33664764	Huisheng Liang
Model-21	lncRNA	GBP5	0.179217192	33664764	Huisheng Liang
Model-21	lncRNA	VSIG4	0.270659	33664764	Huisheng Liang
Model-21	lncRNA	TCHH	0.109828	33664764	Huisheng Liang
